# Supplementary material for: catena-Poly[[diaqua­bis­{μ2-3,5-bis­[(pyridin-4-yl)methyl­amino]­benzoato}nickel] monohydrate]
Source: Acta Crystallogr Sect E Struct Rep Online. 2011 Sep 30;67(Pt 10):m1458–9. doi: 10.1107/S1600536811038633 (PMC3201333; doi:10.1107/S1600536811038633)
Supplement: Supplementary file 1 [file e-67-m1458-sup1.cif]

##############################################################################
#                                                                            #
# This CIF contains the data in a paper accepted for publication in          #
# Acta Crystallographica Section E. It conforms to the requirements of       #
# Notes for Authors for Acta Crystallographica Section E, and has been       #
# peer reviewed under the auspices of the IUCr Commission on Journals.       #
#                                                                            #
# Full details of the Crystallographic Information File format               #
# are given in the paper "The Crystallographic Information File (CIF):       #
# a New Standard Archive File for Crystallography" by S. R. Hall, F. H.      #
# Allen and I. D. Brown [Acta Cryst. (1991), A47, 655-685].                  #
#                                                                            #
# The current version of the core CIF dictionary is obtainable from          #
# ftp://ftp.iucr.org/pub/cif_core.dic.                                       #
#                                                                            #
# Software is freely available for graphical display of the structure(s)     #
# in this CIF. For information consult the CIF software page                 #
# http://www.iucr.org/resources/cif/software.                                #
#                                                                            #
# This file may be used for bona fide research purposes within the           #
# scientific community so long as proper attribution is given to the journal # 
# article from which it was obtained.                                        #
#                                                                            #
##############################################################################
data_I
_audit_creation_method     SHELXL-97
_chemical_name_systematic
;
<i>catena</i>-Poly[[diaquabis{\m~2~-3,5-bis[(pyridin-4-yl)methylamino]\
benzoato}nickel] monohydrate]
;
_chemical_name_common     ?
_chemical_formula_moiety     'C38 H38 N8 Ni O6, H2 O'
_chemical_formula_sum     'C38 H40 N8 Ni O7'
_chemical_formula_iupac     '[Ni (C19 H17 N4 O2)2 (H2 O)2], H2 O'
_chemical_formula_weight     779.49
_chemical_melting_point     ?
_symmetry_cell_setting     monoclinic
_symmetry_space_group_name_H-M     'P 21/c  '
_symmetry_space_group_name_Hall     '-P 2ybc'
loop_
    _symmetry_equiv_pos_as_xyz
    'x, y, z'
    '-x, y+1/2, -z+1/2'
    '-x, -y, -z'
    'x, -y-1/2, z-1/2'
_cell_length_a     10.7786(10)
_cell_length_b     9.3152(9)
_cell_length_c     18.1211(17)
_cell_angle_alpha     90.00
_cell_angle_beta     92.3240(10)
_cell_angle_gamma     90.00
_cell_volume     1817.9(3)
_cell_formula_units_Z     2
_cell_measurement_reflns_used     2160
_cell_measurement_theta_min     2.46
_cell_measurement_theta_max     22.60
_cell_measurement_temperature     293(2)
_exptl_crystal_description     block
_exptl_crystal_colour     green
_exptl_crystal_size_max     0.22
_exptl_crystal_size_mid     0.20
_exptl_crystal_size_min     0.18
_exptl_crystal_density_diffrn     1.424
_exptl_crystal_density_meas     ?
_exptl_crystal_density_method     'not measured'
_exptl_crystal_F_000     816
_exptl_absorpt_coefficient_mu     0.596
_exptl_absorpt_correction_type     multi-scan
_exptl_absorpt_process_details     '(SADBAS; Sheldrick, 1996)'
_exptl_absorpt_correction_T_min     0.8801
_exptl_absorpt_correction_T_max     0.9003
_exptl_special_details     ?
_diffrn_ambient_temperature     293(2)
_diffrn_radiation_type     MoK\a
_diffrn_radiation_wavelength     0.71073
_diffrn_radiation_source     'fine-focus sealed tube'
_diffrn_radiation_monochromator     graphite
_diffrn_measurement_device_type     'Bruker APEXII CCD area-detector'
_diffrn_measurement_method     '\f and \w scans'
_diffrn_detector_area_resol_mean     ?
_diffrn_reflns_number     11129
_diffrn_reflns_av_R_equivalents     0.0606
_diffrn_reflns_av_sigmaI/netI     0.0809
_diffrn_reflns_theta_min     1.89
_diffrn_reflns_theta_max     28.00
_diffrn_reflns_theta_full     28.00
_diffrn_measured_fraction_theta_max     0.981
_diffrn_measured_fraction_theta_full     0.981
_diffrn_reflns_limit_h_min     -14
_diffrn_reflns_limit_h_max     11
_diffrn_reflns_limit_k_min     -12
_diffrn_reflns_limit_k_max     11
_diffrn_reflns_limit_l_min     -23
_diffrn_reflns_limit_l_max     23
_diffrn_standards_number     0
_diffrn_standards_interval_count     ?
_diffrn_standards_interval_time     ?
_diffrn_standards_decay_%     ?
_refine_special_details
;
Refinement of <i>F</i>^2^ against ALL reflections. The weighted <i>R</i>-factor
<i>wR</i> and goodness of fit <i>S</i> are based on <i>F</i>^2^, conventional
<i>R</i>-factors <i>R</i> are based on <i>F</i>, with <i>F</i> set to zero for
negative <i>F</i>^2^. The threshold expression of <i>F</i>^2^ >
\s(<i>F</i>^2^) is used only for calculating <i>R</i>-factors(gt) <i>etc</i>.
and is not relevant to the choice of reflections for refinement.
<i>R</i>-factors based on <i>F</i>^2^ are statistically about twice as large
as those based on <i>F</i>, and <i>R</i>- factors based on ALL data will be
even larger.
;
_reflns_number_total     4300
_reflns_number_gt     2688
_reflns_threshold_expression     >2sigma(I)
_refine_ls_structure_factor_coef     Fsqd
_refine_ls_matrix_type     full
_refine_ls_R_factor_all     0.0756
_refine_ls_R_factor_gt     0.0425
_refine_ls_wR_factor_gt     0.0832
_refine_ls_wR_factor_ref     0.0938
_refine_ls_goodness_of_fit_ref     0.902
_refine_ls_restrained_S_all     0.902
_refine_ls_number_reflns     4300
_refine_ls_number_parameters     250
_refine_ls_number_restraints     0
_refine_ls_hydrogen_treatment     constr
_refine_ls_weighting_scheme     calc
_refine_ls_weighting_details
                 'calc w=1/[\s^2^(Fo^2^)+(0.0321P)^2^] where P=(Fo^2^+2Fc^2^)/3'
_atom_sites_solution_hydrogens     geom
_atom_sites_solution_primary     direct
_atom_sites_solution_secondary     difmap
_refine_ls_shift/su_max     0.000
_refine_ls_shift/su_mean     0.000
_refine_diff_density_max     0.438
_refine_diff_density_min     -0.474
_refine_ls_extinction_method     none
_refine_ls_extinction_coef     ?
loop_
    _atom_type_symbol
    _atom_type_description
    _atom_type_scat_dispersion_real
    _atom_type_scat_dispersion_imag
    _atom_type_scat_source
    'C' 'C' 0.0033 0.0016
                         'International Tables Vol C Tables 4.2.6.8 and 6.1.1.4'
    'H' 'H' 0.0000 0.0000
                         'International Tables Vol C Tables 4.2.6.8 and 6.1.1.4'
    'N' 'N' 0.0061 0.0033
                         'International Tables Vol C Tables 4.2.6.8 and 6.1.1.4'
    'O' 'O' 0.0106 0.0060
                         'International Tables Vol C Tables 4.2.6.8 and 6.1.1.4'
    'Ni' 'Ni' 0.3393 1.1124
                         'International Tables Vol C Tables 4.2.6.8 and 6.1.1.4'
_computing_data_collection     'APEX2 (Bruker, 2008)'
_computing_cell_refinement     'SAINT (Bruker, 2008)'
_computing_data_reduction     'SAINT (Bruker, 2008)'
_computing_structure_solution     'SHELXS97 (Sheldrick, 2008)'
_computing_structure_refinement     'SHELXL97 (Sheldrick, 2008)'
_computing_molecular_graphics     'DIAMOND (Brandenburg, 2000)'
_computing_publication_material     'SHELXTL (Sheldrick, 2008)'
loop_
    _atom_site_type_symbol
    _atom_site_label
    _atom_site_fract_x
    _atom_site_fract_y
    _atom_site_fract_z
    _atom_site_U_iso_or_equiv
    _atom_site_adp_type
    _atom_site_calc_flag
    _atom_site_refinement_flags
    _atom_site_occupancy
    _atom_site_symmetry_multiplicity
    _atom_site_disorder_assembly
    _atom_site_disorder_group
    C C1 0.2314(2) 0.6148(2) 0.75121(13) 0.0339(6) Uani d . 1 1 . .
    C C2 0.3407(2) 0.6653(3) 0.78657(13) 0.0378(6) Uani d . 1 1 . .
    H H1 0.3675 0.6260 0.8316 0.045 Uiso calc R 1 1 . .
    C C3 0.4095(2) 0.7733(3) 0.75505(13) 0.0377(6) Uani d . 1 1 . .
    C C4 0.3705(2) 0.8302(3) 0.68700(13) 0.0394(6) Uani d . 1 1 . .
    H H2 0.4173 0.9009 0.6650 0.047 Uiso calc R 1 1 . .
    C C5 0.2619(2) 0.7814(2) 0.65213(12) 0.0324(5) Uani d . 1 1 . .
    C C6 0.1920(2) 0.6747(2) 0.68380(12) 0.0327(5) Uani d . 1 1 . .
    H H3 0.1189 0.6430 0.6601 0.039 Uiso calc R 1 1 . .
    C C12 0.1299(2) 0.1913(2) 0.61577(12) 0.0344(6) Uani d . 1 1 . .
    H H4 0.1999 0.1400 0.6032 0.041 Uiso calc R 1 1 . .
    C C13 0.1411(2) 0.2878(2) 0.67343(12) 0.0359(6) Uani d . 1 1 . .
    H H5 0.2170 0.2994 0.6990 0.043 Uiso calc R 1 1 . .
    C C14 0.0392(2) 0.3673(2) 0.69312(12) 0.0323(5) Uani d . 1 1 . .
    C C15 -0.0692(2) 0.3470(2) 0.65150(13) 0.0390(6) Uani d . 1 1 . .
    H H6 -0.1396 0.4001 0.6616 0.047 Uiso calc R 1 1 . .
    C C16 -0.0735(2) 0.2485(3) 0.59503(13) 0.0389(6) Uani d . 1 1 . .
    H H7 -0.1479 0.2371 0.5678 0.047 Uiso calc R 1 1 . .
    C C17 0.0430(2) 0.4665(2) 0.75874(13) 0.0389(6) Uani d . 1 1 . .
    H H8 -0.0025 0.5533 0.7456 0.047 Uiso calc R 1 1 . .
    H H9 0.0009 0.4206 0.7987 0.047 Uiso calc R 1 1 . .
    C C32 0.2739(3) 1.0393(3) 0.97764(16) 0.0556(8) Uani d . 1 1 . .
    H H11 0.2331 1.0256 1.0213 0.067 Uiso calc R 1 1 . .
    C C33 0.3599(2) 0.9375(3) 0.95793(15) 0.0499(7) Uani d . 1 1 . .
    H H12 0.3756 0.8582 0.9880 0.060 Uiso calc R 1 1 . .
    C C34 0.4219(2) 0.9538(3) 0.89414(15) 0.0429(6) Uani d . 1 1 . .
    C C35 0.3910(3) 1.0717(3) 0.85121(17) 0.0646(9) Uani d . 1 1 . .
    H H13 0.4277 1.0856 0.8062 0.078 Uiso calc R 1 1 . .
    C C36 0.3051(3) 1.1692(3) 0.87565(19) 0.0748(10) Uani d . 1 1 . .
    H H14 0.2877 1.2495 0.8466 0.090 Uiso calc R 1 1 . .
    C C37 0.5200(2) 0.8495(3) 0.87000(15) 0.0549(8) Uani d . 1 1 . .
    H H15 0.6009 0.8861 0.8861 0.066 Uiso calc R 1 1 . .
    H H16 0.5081 0.7587 0.8949 0.066 Uiso calc R 1 1 . .
    C C51 0.2157(2) 0.8553(2) 0.58246(13) 0.0325(5) Uani d . 1 1 . .
    N N11 0.02360(17) 0.16775(19) 0.57703(10) 0.0312(4) Uani d . 1 1 . .
    N N12 0.16700(19) 0.5057(2) 0.78483(10) 0.0402(5) Uani d . 1 1 . .
    H H10 0.1781 0.4972 0.8355 0.048 Uiso d R 1 1 . .
    N N31 0.2462(2) 1.1551(3) 0.93783(14) 0.0618(7) Uani d . 1 1 . .
    N N32 0.52039(17) 0.8233(2) 0.79128(12) 0.0503(6) Uani d . 1 1 . .
    H H17 0.5447 0.8995 0.7696 0.060 Uiso d R 1 1 . .
    Ni Ni1 0.0000 1.0000 0.5000 0.02782(13) Uani d S 1 2 . .
    O O1 0.09988(14) 0.86368(16) 0.57090(8) 0.0344(4) Uani d . 1 1 . .
    O O2 0.29410(15) 0.9082(2) 0.54080(10) 0.0502(5) Uani d . 1 1 . .
    O O3 0.15872(13) 1.06418(16) 0.44745(8) 0.0342(4) Uani d . 1 1 . .
    H H18 0.2116 1.0178 0.4756 0.041 Uiso d R 1 1 . .
    H H19 0.1664 1.1683 0.4476 0.041 Uiso d R 1 1 . .
    O O4 0.4743(5) -0.0193(9) 0.4494(3) 0.204(4) Uani d P 0.50 1 . .
    H H20 0.4269 -0.0406 0.4985 0.245 Uiso d PR 0.50 1 . .
    H H21 0.5132 0.0652 0.4551 0.245 Uiso d PR 0.50 1 . .
loop_
    _atom_site_aniso_label
    _atom_site_aniso_U_11
    _atom_site_aniso_U_22
    _atom_site_aniso_U_33
    _atom_site_aniso_U_12
    _atom_site_aniso_U_13
    _atom_site_aniso_U_23
    C1 0.0435(14) 0.0271(13) 0.0308(13) 0.0031(11) -0.0003(11) -0.0066(10)
    C2 0.0454(15) 0.0369(15) 0.0302(14) 0.0113(12) -0.0078(11) -0.0043(11)
    C3 0.0293(13) 0.0405(15) 0.0427(15) 0.0071(11) -0.0058(11) -0.0113(12)
    C4 0.0347(14) 0.0393(15) 0.0441(16) 0.0011(11) -0.0009(12) -0.0003(12)
    C5 0.0333(13) 0.0313(13) 0.0323(13) 0.0051(10) -0.0006(10) -0.0001(10)
    C6 0.0356(13) 0.0312(13) 0.0310(13) 0.0009(10) -0.0038(10) -0.0028(10)
    C12 0.0332(13) 0.0323(14) 0.0380(14) -0.0011(11) 0.0047(11) -0.0062(11)
    C13 0.0360(14) 0.0371(14) 0.0345(14) -0.0082(11) 0.0002(11) -0.0060(11)
    C14 0.0426(14) 0.0250(13) 0.0297(13) -0.0068(11) 0.0069(11) 0.0010(10)
    C15 0.0398(14) 0.0313(14) 0.0458(16) 0.0050(11) 0.0023(12) -0.0061(11)
    C16 0.0354(14) 0.0368(15) 0.0439(16) 0.0017(11) -0.0064(12) -0.0030(11)
    C17 0.0548(16) 0.0313(15) 0.0313(14) -0.0065(11) 0.0106(12) -0.0029(10)
    C32 0.0563(19) 0.064(2) 0.0470(18) -0.0080(15) 0.0080(14) -0.0100(15)
    C33 0.0539(18) 0.0496(17) 0.0457(17) -0.0045(14) -0.0064(14) -0.0002(14)
    C34 0.0396(15) 0.0410(16) 0.0476(17) -0.0071(12) -0.0042(13) -0.0096(13)
    C35 0.085(2) 0.0425(18) 0.069(2) -0.0043(17) 0.0315(18) -0.0008(16)
    C36 0.108(3) 0.0388(18) 0.079(2) 0.0121(18) 0.028(2) 0.0042(16)
    C37 0.0401(16) 0.069(2) 0.0540(19) 0.0042(14) -0.0149(13) -0.0180(15)
    C51 0.0373(14) 0.0279(13) 0.0321(14) 0.0001(11) -0.0007(11) -0.0008(10)
    N11 0.0333(11) 0.0293(11) 0.0310(11) -0.0016(9) -0.0002(8) -0.0021(8)
    N12 0.0643(14) 0.0322(11) 0.0237(10) -0.0067(11) -0.0039(9) -0.0009(9)
    N31 0.0758(18) 0.0476(16) 0.0629(17) 0.0067(13) 0.0152(14) -0.0085(13)
    N32 0.0350(12) 0.0637(16) 0.0515(14) 0.0028(11) -0.0086(10) -0.0131(12)
    Ni1 0.0319(2) 0.0265(2) 0.0248(2) -0.00238(19) -0.00169(16) -0.00021(18)
    O1 0.0327(9) 0.0358(10) 0.0340(9) -0.0021(7) -0.0056(7) 0.0060(7)
    O2 0.0358(10) 0.0643(13) 0.0509(12) -0.0005(9) 0.0071(8) 0.0203(10)
    O3 0.0401(10) 0.0308(9) 0.0313(9) -0.0035(7) -0.0020(7) 0.0042(7)
    O4 0.126(5) 0.383(11) 0.105(5) -0.158(6) 0.030(4) -0.026(6)
_geom_special_details
;
All e.s.d.'s (except the e.s.d. in the dihedral angle between two l.s. planes)
are estimated using the full covariance matrix. The cell e.s.d.'s are taken
into account individually in the estimation of e.s.d.'s in distances, angles
and torsion angles; correlations between e.s.d.'s in cell parameters are only
used when they are defined by crystal symmetry. An approximate (isotropic)
treatment of cell e.s.d.'s is used for estimating e.s.d.'s involving l.s.
planes.
;
loop_
    _geom_bond_atom_site_label_1
    _geom_bond_atom_site_label_2
    _geom_bond_site_symmetry_2
    _geom_bond_distance
    _geom_bond_publ_flag
    C1 N12 . 1.386(3) ?
    C1 C6 . 1.393(3) ?
    C1 C2 . 1.400(3) ?
    C2 C3 . 1.387(3) ?
    C2 H1 . 0.9300 ?
    C3 C4 . 1.392(3) ?
    C3 N32 . 1.418(3) ?
    C4 C5 . 1.383(3) ?
    C4 H2 . 0.9300 ?
    C5 C6 . 1.386(3) ?
    C5 C51 . 1.505(3) ?
    C6 H3 . 0.9300 ?
    C12 N11 . 1.337(3) ?
    C12 C13 . 1.380(3) ?
    C12 H4 . 0.9300 ?
    C13 C14 . 1.383(3) ?
    C13 H5 . 0.9300 ?
    C14 C15 . 1.378(3) ?
    C14 C17 . 1.505(3) ?
    C15 C16 . 1.374(3) ?
    C15 H6 . 0.9300 ?
    C16 N11 . 1.340(3) ?
    C16 H7 . 0.9300 ?
    C17 N12 . 1.446(3) ?
    C17 H8 . 0.9700 ?
    C17 H9 . 0.9700 ?
    C32 N31 . 1.325(3) ?
    C32 C33 . 1.383(4) ?
    C32 H11 . 0.9300 ?
    C33 C34 . 1.367(3) ?
    C33 H12 . 0.9300 ?
    C34 C35 . 1.379(4) ?
    C34 C37 . 1.514(3) ?
    C35 C36 . 1.383(4) ?
    C35 H13 . 0.9300 ?
    C36 N31 . 1.322(3) ?
    C36 H14 . 0.9300 ?
    C37 N32 . 1.447(3) ?
    C37 H15 . 0.9700 ?
    C37 H16 . 0.9700 ?
    C51 O2 . 1.256(3) ?
    C51 O1 . 1.260(3) ?
    N11 Ni1 1_545 2.1038(18) ?
    N12 H10 . 0.9247 ?
    N32 H17 . 0.8583 ?
    Ni1 O1 3_576 2.0761(15) ?
    Ni1 O1 . 2.0761(15) ?
    Ni1 O3 . 2.0792(14) ?
    Ni1 O3 3_576 2.0792(14) ?
    Ni1 N11 3_566 2.1038(18) ?
    Ni1 N11 1_565 2.1038(18) ?
    O3 H18 . 0.8647 ?
    O3 H19 . 0.9729 ?
    O4 H20 . 1.0633 ?
    O4 H21 . 0.8961 ?
loop_
    _geom_angle_atom_site_label_1
    _geom_angle_atom_site_label_2
    _geom_angle_atom_site_label_3
    _geom_angle_site_symmetry_1
    _geom_angle_site_symmetry_3
    _geom_angle
    _geom_angle_publ_flag
    N12 C1 C6 . . 122.6(2) ?
    N12 C1 C2 . . 118.2(2) ?
    C6 C1 C2 . . 119.2(2) ?
    C3 C2 C1 . . 120.6(2) ?
    C3 C2 H1 . . 119.7 ?
    C1 C2 H1 . . 119.7 ?
    C2 C3 C4 . . 119.6(2) ?
    C2 C3 N32 . . 120.1(2) ?
    C4 C3 N32 . . 120.3(2) ?
    C5 C4 C3 . . 120.0(2) ?
    C5 C4 H2 . . 120.0 ?
    C3 C4 H2 . . 120.0 ?
    C4 C5 C6 . . 120.7(2) ?
    C4 C5 C51 . . 118.5(2) ?
    C6 C5 C51 . . 120.6(2) ?
    C5 C6 C1 . . 119.9(2) ?
    C5 C6 H3 . . 120.1 ?
    C1 C6 H3 . . 120.1 ?
    N11 C12 C13 . . 123.5(2) ?
    N11 C12 H4 . . 118.3 ?
    C13 C12 H4 . . 118.3 ?
    C12 C13 C14 . . 119.8(2) ?
    C12 C13 H5 . . 120.1 ?
    C14 C13 H5 . . 120.1 ?
    C15 C14 C13 . . 116.8(2) ?
    C15 C14 C17 . . 120.8(2) ?
    C13 C14 C17 . . 122.4(2) ?
    C16 C15 C14 . . 120.1(2) ?
    C16 C15 H6 . . 120.0 ?
    C14 C15 H6 . . 120.0 ?
    N11 C16 C15 . . 123.6(2) ?
    N11 C16 H7 . . 118.2 ?
    C15 C16 H7 . . 118.2 ?
    N12 C17 C14 . . 114.09(19) ?
    N12 C17 H8 . . 108.7 ?
    C14 C17 H8 . . 108.7 ?
    N12 C17 H9 . . 108.7 ?
    C14 C17 H9 . . 108.7 ?
    H8 C17 H9 . . 107.6 ?
    N31 C32 C33 . . 123.8(3) ?
    N31 C32 H11 . . 118.1 ?
    C33 C32 H11 . . 118.1 ?
    C34 C33 C32 . . 119.9(3) ?
    C34 C33 H12 . . 120.1 ?
    C32 C33 H12 . . 120.1 ?
    C33 C34 C35 . . 116.8(3) ?
    C33 C34 C37 . . 123.0(3) ?
    C35 C34 C37 . . 120.2(3) ?
    C34 C35 C36 . . 119.5(3) ?
    C34 C35 H13 . . 120.3 ?
    C36 C35 H13 . . 120.3 ?
    N31 C36 C35 . . 124.0(3) ?
    N31 C36 H14 . . 118.0 ?
    C35 C36 H14 . . 118.0 ?
    N32 C37 C34 . . 115.0(2) ?
    N32 C37 H15 . . 108.5 ?
    C34 C37 H15 . . 108.5 ?
    N32 C37 H16 . . 108.5 ?
    C34 C37 H16 . . 108.5 ?
    H15 C37 H16 . . 107.5 ?
    O2 C51 O1 . . 124.2(2) ?
    O2 C51 C5 . . 118.4(2) ?
    O1 C51 C5 . . 117.4(2) ?
    C12 N11 C16 . . 116.2(2) ?
    C12 N11 Ni1 . 1_545 123.26(15) ?
    C16 N11 Ni1 . 1_545 120.24(15) ?
    C1 N12 C17 . . 120.95(19) ?
    C1 N12 H10 . . 116.9 ?
    C17 N12 H10 . . 112.6 ?
    C36 N31 C32 . . 116.0(3) ?
    C3 N32 C37 . . 118.4(2) ?
    C3 N32 H17 . . 109.1 ?
    C37 N32 H17 . . 109.0 ?
    O1 Ni1 O1 3_576 . 180.00(7) ?
    O1 Ni1 O3 3_576 . 87.50(6) ?
    O1 Ni1 O3 . . 92.50(6) ?
    O1 Ni1 O3 3_576 3_576 92.50(6) ?
    O1 Ni1 O3 . 3_576 87.50(6) ?
    O3 Ni1 O3 . 3_576 180.0 ?
    O1 Ni1 N11 3_576 3_566 89.89(7) ?
    O1 Ni1 N11 . 3_566 90.11(7) ?
    O3 Ni1 N11 . 3_566 89.39(6) ?
    O3 Ni1 N11 3_576 3_566 90.61(6) ?
    O1 Ni1 N11 3_576 1_565 90.11(7) ?
    O1 Ni1 N11 . 1_565 89.89(7) ?
    O3 Ni1 N11 . 1_565 90.61(6) ?
    O3 Ni1 N11 3_576 1_565 89.39(6) ?
    N11 Ni1 N11 3_566 1_565 180.00(7) ?
    C51 O1 Ni1 . . 128.76(15) ?
    Ni1 O3 H18 . . 96.9 ?
    Ni1 O3 H19 . . 110.9 ?
    H18 O3 H19 . . 116.3 ?
    H20 O4 H21 . . 107.8 ?
loop_
    _geom_torsion_atom_site_label_1
    _geom_torsion_atom_site_label_2
    _geom_torsion_atom_site_label_3
    _geom_torsion_atom_site_label_4
    _geom_torsion_site_symmetry_1
    _geom_torsion_site_symmetry_2
    _geom_torsion_site_symmetry_3
    _geom_torsion_site_symmetry_4
    _geom_torsion
    _geom_torsion_publ_flag
    N12 C1 C2 C3 . . . . 179.4(2) ?
    C6 C1 C2 C3 . . . . -0.1(3) ?
    C1 C2 C3 C4 . . . . -1.1(3) ?
    C1 C2 C3 N32 . . . . -179.8(2) ?
    C2 C3 C4 C5 . . . . 1.6(4) ?
    N32 C3 C4 C5 . . . . -179.7(2) ?
    C3 C4 C5 C6 . . . . -0.9(4) ?
    C3 C4 C5 C51 . . . . 174.0(2) ?
    C4 C5 C6 C1 . . . . -0.4(3) ?
    C51 C5 C6 C1 . . . . -175.1(2) ?
    N12 C1 C6 C5 . . . . -178.6(2) ?
    C2 C1 C6 C5 . . . . 0.9(3) ?
    N11 C12 C13 C14 . . . . -0.8(4) ?
    C12 C13 C14 C15 . . . . -1.6(3) ?
    C12 C13 C14 C17 . . . . 175.6(2) ?
    C13 C14 C15 C16 . . . . 2.0(3) ?
    C17 C14 C15 C16 . . . . -175.3(2) ?
    C14 C15 C16 N11 . . . . 0.1(4) ?
    C15 C14 C17 N12 . . . . -164.7(2) ?
    C13 C14 C17 N12 . . . . 18.1(3) ?
    N31 C32 C33 C34 . . . . 0.0(4) ?
    C32 C33 C34 C35 . . . . -1.9(4) ?
    C32 C33 C34 C37 . . . . 178.1(2) ?
    C33 C34 C35 C36 . . . . 2.9(4) ?
    C37 C34 C35 C36 . . . . -177.2(3) ?
    C34 C35 C36 N31 . . . . -2.0(5) ?
    C33 C34 C37 N32 . . . . 142.8(3) ?
    C35 C34 C37 N32 . . . . -37.1(4) ?
    C4 C5 C51 O2 . . . . 31.6(3) ?
    C6 C5 C51 O2 . . . . -153.6(2) ?
    C4 C5 C51 O1 . . . . -146.4(2) ?
    C6 C5 C51 O1 . . . . 28.4(3) ?
    C13 C12 N11 C16 . . . . 2.7(3) ?
    C13 C12 N11 Ni1 . . . 1_545 -170.66(17) ?
    C15 C16 N11 C12 . . . . -2.4(4) ?
    C15 C16 N11 Ni1 . . . 1_545 171.21(18) ?
    C6 C1 N12 C17 . . . . -11.8(3) ?
    C2 C1 N12 C17 . . . . 168.7(2) ?
    C14 C17 N12 C1 . . . . 82.0(3) ?
    C35 C36 N31 C32 . . . . 0.1(5) ?
    C33 C32 N31 C36 . . . . 0.9(4) ?
    C2 C3 N32 C37 . . . . -44.2(3) ?
    C4 C3 N32 C37 . . . . 137.1(3) ?
    C34 C37 N32 C3 . . . . -56.3(3) ?
    O2 C51 O1 Ni1 . . . . -16.3(3) ?
    C5 C51 O1 Ni1 . . . . 161.54(15) ?
    O1 Ni1 O1 C51 3_576 . . .  -9E1(10)
                                       ?
    O3 Ni1 O1 C51 . . . . 12.11(19) ?
    O3 Ni1 O1 C51 3_576 . . . -167.89(19) ?
    N11 Ni1 O1 C51 3_566 . . . 101.51(19) ?
    N11 Ni1 O1 C51 1_565 . . . -78.49(19) ?
loop_
    _geom_hbond_atom_site_label_D
    _geom_hbond_atom_site_label_H
    _geom_hbond_atom_site_label_A
    _geom_hbond_site_symmetry_A
    _geom_hbond_distance_DH
    _geom_hbond_distance_HA
    _geom_hbond_distance_DA
    _geom_hbond_angle_DHA
    N12 H10 O3 4_576 0.92 2.13 3.023(2) 163.1
    O3 H18 O2 . 0.86 1.77 2.627(2) 169.0
    O4 H21 O2 3_666 0.90 2.09 2.701(5) 124.6
    O4 H20 O2 1_545 1.06 1.72 2.690(5) 149.6
    O3 H19 N31 4_585 0.97 1.87 2.787(3) 156.4
    C2 H1 O4 4_566 0.93 2.58 3.505(6) 172.0
    C37 H16 O4 4_566 0.97 2.47 3.440(8) 176.0
data_Global
_journal_date_recd_electronic     2011-09-12
_journal_date_accepted     2011-09-20
_journal_name_full     'Acta Crystallographica, Section E'
_journal_year     2011
_journal_volume     67
_journal_issue     10
_journal_page_first     m1458
_journal_page_last     m1459
_journal_paper_category     QM
_journal_coeditor_code     PV2448
_publ_contact_author_name     'Hai-Wei Kuai'
_publ_contact_author_address
;
  Hai-Wei Kuai
  Faculty of life science and chemical engineering,
  Huaiyin Institute of technology, Huaian 223003, P. R. China
;
_publ_contact_author_email     hyitshy@126.com
_publ_contact_author_fax     86-517-83559044
_publ_contact_author_phone     86-517-83559044
_publ_section_title
;\
<i>catena</i>-Poly[[diaquabis{\m~2~-3,5-bis[(pyridin-4-yl)methylamino]\
benzoato}nickel] monohydrate]
;
_publ_section_title_footnote     .
loop_
    _publ_author_name
    _publ_author_address
    'Hai-Wei Kuai'
;
Faculty of Life Science and Chemical Engineering,
Huaiyin Institute of Technology, Huaian 223003,
People's Republic of China
;
    'Xiao-Chun Cheng'
;
Faculty of Life Science and Chemical Engineering,
Huaiyin Institute of Technology, Huaian 223003,
People's Republic of China
;
