# Supplementary material for: catena-Poly[[diaqua­bis­{μ2-3,5-bis­[(pyridin-4-yl)methyl­amino]­benzoato}nickel] monohydrate]
Source: Acta Crystallogr Sect E Struct Rep Online. 2011 Sep 30;67(Pt 10):m1458–9. doi: 10.1107/S1600536811038633 (PMC3201333; doi:10.1107/S1600536811038633)
Supplement: Supplementary file 2 [file e-67-m1458-Isup2.hkl]

# 
# h,k,l, Fc-squared, Fo-squared, sigma(Fo-squared) and status flag 
# 
data_I
_shelx_title '    1 in P2(1)/c' 
_shelx_refln_list_code          4 
_shelx_F_calc_maximum      160.15 
_exptl_crystal_F_000       816.00 
_reflns_d_resolution_high  0.7570 
 
loop_ 
 _symmetry_equiv_pos_as_xyz 
 'x, y, z' 
 '-x, y+1/2, -z+1/2' 
 '-x, -y, -z' 
 'x, -y-1/2, z-1/2' 
 
_cell_length_a    10.7786 
_cell_length_b     9.3152 
_cell_length_c    18.1211 
_cell_angle_alpha  90.000 
_cell_angle_beta   92.324 
_cell_angle_gamma  90.000 
 
_shelx_F_squared_multiplier     1.000 
 
loop_ 
 _refln_index_h 
 _refln_index_k 
 _refln_index_l 
 _refln_F_squared_calc 
 _refln_F_squared_meas 
 _refln_F_squared_sigma 
 _refln_observed_status 
   1   0   0     6234.39     5937.56     60.48 o 
   2   0   0      664.34      710.88     26.19 o 
   3   0   0      445.88      486.91     23.76 o 
   4   0   0     2044.87     1970.29     64.35 o 
   5   0   0     1311.97     1422.20     70.02 o 
   6   0   0     1119.72      950.06     96.39 o 
   7   0   0      750.96      693.84     33.08 o 
   8   0   0     1194.06     1182.64    182.88 o 
   9   0   0        2.16        5.76     19.62 o 
  10   0   0      180.00      200.70     50.40 o 
  11   0   0       75.14      130.14     45.54 o 
  12   0   0      114.90       90.00     42.30 o 
  13   0   0       42.53      143.28     50.94 o 
  14   0   0      136.16      204.66     62.82 o 
   1   1   0     3358.99     3568.15     59.55 o 
   2   1   0     1161.13     1232.52     32.93 o 
   3   1   0       92.48       86.82      7.07 o 
   4   1   0      572.98      576.06     16.85 o 
   5   1   0        4.14       10.47      4.68 o 
   6   1   0     1030.43     1003.77     24.55 o 
   7   1   0     1151.36     1168.45     28.66 o 
   8   1   0      488.31      471.04     30.13 o 
   9   1   0     1345.55     1376.42     68.54 o 
  10   1   0       93.11       96.80     26.15 o 
  11   1   0      104.00       80.48     26.37 o 
  12   1   0       66.29       75.59     27.27 o 
  13   1   0        7.75        7.36     20.93 o 
  14   1   0        1.15        1.08     27.00 o 
   0   2   0      127.27      118.62     16.92 o 
   1   2   0      983.39     1018.48     22.08 o 
   2   2   0     1251.18     1197.45     20.13 o 
   3   2   0     2138.49     2133.86     66.61 o 
   4   2   0     1359.54     1295.78     38.63 o 
   5   2   0     3563.78     3433.96     76.86 o 
   6   2   0     1960.08     1940.55     50.51 o 
   7   2   0     1910.00     1933.23     37.97 o 
   8   2   0       73.99       71.93     16.37 o 
   9   2   0      153.96      175.23     32.28 o 
  10   2   0      167.58      231.89     57.96 o 
  11   2   0      278.54      363.54     49.62 o 
  12   2   0       91.58      100.46     30.79 o 
  13   2   0       89.67       93.25     36.54 o 
  14   2   0       36.77       46.98     39.06 o 
   1   3   0       44.17       46.36      7.01 o 
   2   3   0       27.64       37.18      6.08 o 
   3   3   0      275.63      296.27     13.46 o 
   4   3   0      116.69      105.58     10.41 o 
   5   3   0      362.86      413.11     17.89 o 
   6   3   0      390.70      414.22     19.29 o 
   7   3   0       15.66       26.13      8.68 o 
   8   3   0      336.17      338.31     25.08 o 
   9   3   0        6.68      -10.54     12.58 o 
  10   3   0      144.10      143.59     32.35 o 
  11   3   0       70.35       63.71     31.68 o 
  12   3   0        0.14      -12.31     18.69 o 
  13   3   0       50.92       54.07     28.63 o 
   0   4   0      308.81      358.38     37.08 o 
   1   4   0     1257.66     1138.57     28.05 o 
   2   4   0     1712.22     1728.61     35.82 o 
   3   4   0      291.30      286.62     15.39 o 
   4   4   0      165.75      128.54     12.46 o 
   5   4   0     1572.16     1573.33     49.94 o 
   6   4   0      740.54      718.27     26.14 o 
   7   4   0     2117.47     2148.49     45.21 o 
   8   4   0      190.90      201.31     21.96 o 
   9   4   0        4.55       16.18     16.60 o 
  10   4   0       43.83       69.69     24.68 o 
  11   4   0      147.15      183.63     38.12 o 
  12   4   0      322.13      351.00     53.08 o 
  13   4   0       39.56       36.39     27.01 o 
   1   5   0      397.46      430.60     23.36 o 
   2   5   0     1017.76     1106.05     36.50 o 
   3   5   0        5.20       14.31      8.07 o 
   4   5   0       18.55       27.07      8.24 o 
   5   5   0      855.34      840.85     28.52 o 
   6   5   0       99.15      105.97     14.28 o 
   7   5   0       44.23       49.22     11.87 o 
   8   5   0      128.53      128.26     18.85 o 
   9   5   0       61.31       34.51     19.45 o 
  10   5   0       16.20       17.29     18.30 o 
  11   5   0       10.55        4.85     20.04 o 
  12   5   0        1.59        9.38     22.21 o 
  13   5   0       39.88       42.48     37.44 o 
   0   6   0     5020.47     4697.08    387.72 o 
   1   6   0     2075.16     2122.16     82.20 o 
   2   6   0     1016.79     1023.01     34.44 o 
   3   6   0      383.75      401.18     24.49 o 
   4   6   0     1504.47     1443.60     43.25 o 
   5   6   0      506.76      497.99     28.00 o 
   6   6   0     1379.30     1345.09     39.00 o 
   7   6   0        4.75       12.10      9.05 o 
   8   6   0      311.09      328.84     29.20 o 
   9   6   0      400.57      412.70     50.17 o 
  10   6   0      134.02      169.20     55.08 o 
  11   6   0      124.32      108.72     48.42 o 
  12   6   0        8.08       18.90     36.36 o 
   1   7   0      374.50      329.18     39.33 o 
   2   7   0      272.50      278.59     27.17 o 
   3   7   0       33.32       38.49     13.88 o 
   4   7   0      188.11      224.79     23.56 o 
   5   7   0      390.74      378.70     32.92 o 
   6   7   0      185.02      188.63     23.55 o 
   7   7   0        7.60        8.35     11.51 o 
   8   7   0       32.70       27.17     16.80 o 
   9   7   0       26.68       27.16     21.70 o 
  10   7   0        3.81      -16.38     27.36 o 
  11   7   0       15.80       11.34     36.90 o 
   0   8   0      110.06      122.76     39.42 o 
   1   8   0     1345.41     1410.03     70.83 o 
   2   8   0      473.52      494.53     70.02 o 
   3   8   0      267.20      283.59     40.03 o 
   4   8   0      872.06      905.98     59.23 o 
   5   8   0      171.19      188.47     28.42 o 
   6   8   0        3.54       -8.87     10.91 o 
   7   8   0        8.86       -0.75     13.44 o 
   8   8   0       24.58        9.40     18.94 o 
   9   8   0      150.55      228.06     59.40 o 
   1   9   0       90.09      103.68     28.74 o 
   2   9   0      188.57      220.73     38.56 o 
   3   9   0      230.39      253.45     41.52 o 
   4   9   0       36.03       45.99     23.88 o 
   5   9   0       71.69       97.03     37.53 o 
   6   9   0       22.51       27.00     20.92 o 
   7   9   0       87.30      111.42     47.52 o 
   8   9   0       35.35        9.43     22.37 o 
   9   9   0       11.89       12.78     34.20 o 
   0  10   0       32.80       14.76     29.52 o 
   1  10   0       99.70       81.79     31.86 o 
   2  10   0       24.05       15.96     20.68 o 
   3  10   0       20.24       43.00     23.10 o 
   4  10   0      102.36      104.60     32.01 o 
   5  10   0       96.75      131.02     34.48 o 
   6  10   0      289.40      303.96     59.22 o 
   7  10   0      378.57      445.33     89.46 o 
   8  10   0      193.52      140.58     60.12 o 
   1  11   0        0.60        2.15     19.73 o 
   2  11   0        5.75       -2.13     20.98 o 
   3  11   0       93.17       94.78     32.64 o 
   4  11   0       45.35       40.67     27.66 o 
   5  11   0       17.03       18.92     25.36 o 
   6  11   0       11.95       -5.55     25.58 o 
   0  12   0      172.00      147.42     58.50 o 
   1  12   0       42.19       59.46     29.80 o 
   2  12   0       53.21       91.80     48.24 o 
   3  12   0      120.12       93.42     52.74 o 
 -14   1   1       65.89       86.04     44.64 o 
 -13   1   1       94.27       95.58     30.82 o 
 -12   1   1      155.52      142.05     33.66 o 
 -11   1   1      237.12      293.90     64.53 o 
 -10   1   1      549.27      503.96     49.34 o 
  -9   1   1       85.38      122.34     27.37 o 
  -8   1   1      377.28      351.03     30.21 o 
  -7   1   1       21.31       13.63      6.20 o 
  -6   1   1     2390.72     2229.52     67.12 o 
  -5   1   1      706.93      616.86     18.31 o 
  -4   1   1     3061.38     2909.60     73.19 o 
  -3   1   1      437.17      474.94     14.46 o 
  -2   1   1      447.45      470.68     11.47 o 
  -1   1   1    11908.30    11412.17    227.12 o 
   0   1   1     4141.32     4612.42     87.07 o 
   1   1   1    16280.10    15194.79    420.76 o 
   2   1   1    11608.26    11371.69    245.78 o 
   3   1   1       55.81       72.31      6.75 o 
   4   1   1      163.49      160.96     10.39 o 
   5   1   1      482.98      451.36     22.78 o 
   6   1   1     3864.29     3610.84    119.38 o 
   7   1   1     5237.35     5227.82    111.14 o 
   8   1   1      310.68      285.15     22.13 o 
   9   1   1     1216.48     1295.90     66.99 o 
  10   1   1      395.93      436.69     50.08 o 
  11   1   1      159.83      195.48     36.78 o 
  12   1   1       20.28       33.09     21.97 o 
  13   1   1      306.24      396.69     56.56 o 
  14   1   1       20.29       28.62     34.20 o 
 -14   2   1        2.81        6.48     31.14 o 
 -13   2   1        0.00        6.42     20.85 o 
 -12   2   1        1.34       -6.55     16.89 o 
 -11   2   1      117.37      133.63     32.28 o 
 -10   2   1       11.21        7.93     21.24 o 
  -9   2   1       81.63       72.78     18.60 o 
  -8   2   1      155.47      151.67     21.89 o 
  -7   2   1      181.04      210.84     15.36 o 
  -6   2   1      210.84      199.10     13.92 o 
  -5   2   1     2530.57     2428.93     78.93 o 
  -4   2   1      761.49      785.69     22.93 o 
  -3   2   1      580.71      599.56     15.98 o 
  -2   2   1    12981.36    13337.02    202.93 o 
  -1   2   1     3842.18     3829.56     99.13 o 
   0   2   1     2464.07     2283.05    115.44 o 
   1   2   1     3555.38     3882.99     74.04 o 
   2   2   1     2052.94     2024.96     48.68 o 
   3   2   1     3254.41     3191.40     85.70 o 
   4   2   1      767.08      796.99     20.45 o 
   5   2   1       93.19       67.93      8.96 o 
   6   2   1      758.63      784.81     23.84 o 
   7   2   1      489.20      510.87     26.33 o 
   8   2   1      227.60      194.53     19.25 o 
   9   2   1      383.92      372.07     44.74 o 
  10   2   1       28.92        3.18     20.16 o 
  11   2   1      121.61      144.95     32.71 o 
  12   2   1       21.11       14.22     19.91 o 
  13   2   1        2.73       18.38     22.84 o 
 -13   3   1      254.91      309.67     57.06 o 
 -12   3   1      114.65      133.90     34.96 o 
 -11   3   1      143.42      130.36     35.55 o 
 -10   3   1       94.21       97.72     27.81 o 
  -9   3   1       93.56      102.74     20.84 o 
  -8   3   1       14.74       19.49     12.43 o 
  -7   3   1      957.43     1021.14     42.77 o 
  -6   3   1     1177.26     1140.88     40.64 o 
  -5   3   1      721.57      693.26     21.94 o 
  -4   3   1     1152.59     1113.11     25.25 o 
  -3   3   1        3.88        4.69      4.26 o 
  -2   3   1      154.40      146.26      9.96 o 
  -1   3   1       28.83       30.47      6.18 o 
   0   3   1      867.10      814.98     42.21 o 
   1   3   1     2735.03     2553.60    112.86 o 
   2   3   1     5420.61     5373.98     85.39 o 
   3   3   1      242.60      223.81     12.99 o 
   4   3   1     5488.56     5251.16    125.28 o 
   5   3   1      638.51      606.82     21.29 o 
   6   3   1     2306.77     2179.60     40.98 o 
   7   3   1       22.22       28.27      8.95 o 
   8   3   1      713.12      701.51     27.24 o 
   9   3   1        6.95        0.56     14.70 o 
  10   3   1       54.19       62.92     24.09 o 
  11   3   1       46.20       70.73     26.47 o 
  12   3   1      290.64      366.77     53.46 o 
  13   3   1       93.97      104.73     32.65 o 
 -13   4   1       15.51       35.29     24.94 o 
 -12   4   1       10.91       16.44     22.00 o 
 -11   4   1       99.15      107.17     30.66 o 
 -10   4   1       22.27       32.82     19.73 o 
  -9   4   1      209.53      232.89     29.42 o 
  -8   4   1      597.84      598.94     37.66 o 
  -7   4   1       52.80       72.44     12.20 o 
  -6   4   1      188.98      182.42     16.25 o 
  -5   4   1       61.19       59.62      9.98 o 
  -4   4   1      641.54      692.91     22.37 o 
  -3   4   1      466.76      418.90     16.97 o 
  -2   4   1      532.01      515.94     20.95 o 
  -1   4   1     2911.65     3187.12    220.87 o 
   0   4   1       10.28        6.85      4.95 o 
   1   4   1       42.65       31.68      8.87 o 
   2   4   1      185.29      197.71     15.25 o 
   3   4   1      164.28      168.44     13.21 o 
   4   4   1      330.11      355.35     17.30 o 
   5   4   1      401.28      409.98     19.68 o 
   6   4   1      182.42      186.11     16.82 o 
   7   4   1      151.06      134.29     15.57 o 
   8   4   1       22.02       20.44      9.62 o 
   9   4   1        8.58        2.75     14.88 o 
  10   4   1        2.69       -5.69     15.02 o 
  11   4   1      111.28       90.60     28.98 o 
  12   4   1        2.86       -9.68     18.20 o 
  13   4   1       38.17       43.15     27.39 o 
 -12   5   1       66.53       49.92     26.55 o 
 -11   5   1       84.94       92.84     29.23 o 
 -10   5   1      160.60      170.74     34.98 o 
  -9   5   1      419.78      476.87     41.78 o 
  -8   5   1      889.20      950.50     38.98 o 
  -7   5   1        2.13        1.16      8.36 o 
  -6   5   1      693.84      697.37     27.28 o 
  -5   5   1     3398.39     3474.77     71.95 o 
  -4   5   1     1269.59     1318.61     39.95 o 
  -3   5   1      871.99      951.99     31.61 o 
  -2   5   1     1187.58     1248.03     47.34 o 
  -1   5   1     1056.03     1084.40     66.88 o 
   0   5   1      648.75      613.47     54.51 o 
   1   5   1     1733.22     1648.24     82.91 o 
   2   5   1     4468.59     4395.09    193.60 o 
   3   5   1     1901.47     2007.61     49.75 o 
   4   5   1      153.72      147.95     14.37 o 
   5   5   1      662.54      636.21     25.55 o 
   6   5   1      394.66      400.54     22.84 o 
   7   5   1     1004.11     1019.87     34.14 o 
   8   5   1      495.29      486.79     29.91 o 
   9   5   1      210.50      243.41     38.67 o 
  10   5   1        3.60        5.43     17.19 o 
  11   5   1      156.95      176.96     38.39 o 
  12   5   1       55.45       72.80     30.13 o 
 -12   6   1       31.18       -8.82     31.14 o 
 -11   6   1        6.01       12.42     37.44 o 
 -10   6   1        0.41       33.66     35.28 o 
  -9   6   1       25.77       20.30     20.54 o 
  -8   6   1        3.76       -2.84     12.03 o 
  -7   6   1       47.79       43.42     11.81 o 
  -6   6   1       28.64       24.08      9.75 o 
  -5   6   1        4.26       -2.66      7.23 o 
  -4   6   1        7.18       10.36      9.11 o 
  -3   6   1      148.05      158.56     18.23 o 
  -2   6   1        0.84        2.67      7.64 o 
  -1   6   1       17.14        5.27      8.13 o 
   0   6   1      150.63      140.68     14.26 o 
   1   6   1      863.20      882.95     34.38 o 
   2   6   1      464.73      476.95     43.03 o 
   3   6   1      252.73      244.51     21.52 o 
   4   6   1      162.99      122.78     16.90 o 
   5   6   1      157.20      169.88     19.75 o 
   6   6   1       57.98       57.13     12.22 o 
   7   6   1       41.31       33.88     10.90 o 
   8   6   1       92.06       75.26     16.45 o 
   9   6   1        4.30       -2.14     15.08 o 
  10   6   1      106.93      105.00     34.11 o 
  11   6   1       42.83       34.02     35.10 o 
  12   6   1       19.97       14.58     33.66 o 
 -11   7   1       98.93      108.72     53.10 o 
 -10   7   1      197.81      203.94     62.10 o 
  -9   7   1      393.86      430.96     53.39 o 
  -8   7   1       69.01      112.06     23.52 o 
  -7   7   1       18.35       18.11     14.02 o 
  -6   7   1      164.31      163.63     21.70 o 
  -5   7   1      618.08      609.99     32.35 o 
  -4   7   1      238.06      263.66     25.18 o 
  -3   7   1      579.66      593.50     30.32 o 
  -2   7   1     2256.36     2198.43    115.98 o 
  -1   7   1      164.92      176.03     22.23 o 
   0   7   1      582.75      600.67     67.80 o 
   1   7   1      990.45     1046.27     56.96 o 
   2   7   1      240.18      219.38     33.09 o 
   3   7   1      805.84      792.19     51.31 o 
   4   7   1       11.78       13.77     15.61 o 
   5   7   1     1070.96     1161.08     43.09 o 
   6   7   1      267.75      264.85     26.54 o 
   7   7   1      111.67      113.28     19.54 o 
   8   7   1      508.66      552.24     46.05 o 
   9   7   1      554.24      596.35     88.38 o 
  10   7   1      246.82      342.90     73.62 o 
  11   7   1       85.35      112.86     53.46 o 
 -10   8   1        0.12      -22.86     34.56 o 
  -9   8   1       14.19       -5.90     21.95 o 
  -8   8   1       47.67       43.49     20.00 o 
  -7   8   1      118.82      116.79     37.62 o 
  -6   8   1       26.78       37.75     17.53 o 
  -5   8   1        1.10       -0.14     12.83 o 
  -4   8   1       14.83       11.18     13.56 o 
  -3   8   1       33.05       25.98     18.90 o 
  -2   8   1      254.64      268.88     39.43 o 
  -1   8   1        0.03        1.91     16.02 o 
   0   8   1        2.34       -5.54     13.68 o 
   1   8   1       54.37       34.27     18.93 o 
   2   8   1      337.71      308.59     41.49 o 
   3   8   1       42.41       43.00     20.75 o 
   4   8   1        0.04      -11.83     11.83 o 
   5   8   1        0.84        4.05     15.56 o 
   6   8   1       49.10       32.63     20.09 o 
   7   8   1      322.93      325.28     37.07 o 
   8   8   1      101.43       93.44     28.68 o 
  -9   9   1       12.65       16.02     36.36 o 
  -8   9   1       30.29       17.43     24.44 o 
  -7   9   1      105.94      132.50     34.75 o 
  -6   9   1        7.01        3.59     15.64 o 
  -5   9   1       56.38       38.80     21.40 o 
  -4   9   1      305.35      283.34     43.52 o 
  -3   9   1      281.02      254.20     41.17 o 
  -2   9   1       17.99       22.05     26.28 o 
  -1   9   1        4.56        1.52     15.97 o 
   0   9   1      571.81      601.36     51.97 o 
   1   9   1      161.44      161.72     33.43 o 
   2   9   1      202.15      188.65     36.46 o 
   3   9   1      433.38      375.53     48.79 o 
   4   9   1      364.91      381.85     68.67 o 
   5   9   1       40.72       35.42     23.65 o 
   6   9   1       44.05       39.87     32.85 o 
   7   9   1       40.43       18.08     21.62 o 
   8   9   1      101.74      117.54     47.70 o 
  -8  10   1       30.51       32.22     42.66 o 
  -7  10   1        4.69       -7.74     33.48 o 
  -6  10   1        2.89        8.20     23.86 o 
  -5  10   1       15.32       11.92     22.12 o 
  -4  10   1        0.01      -10.10     17.88 o 
  -3  10   1       13.95      -16.20     17.66 o 
  -2  10   1      117.25      114.99     31.85 o 
  -1  10   1        0.80        5.79     18.32 o 
   0  10   1      251.02      219.86     41.45 o 
   1  10   1      184.15      204.19     39.65 o 
   2  10   1      267.16      238.29     42.56 o 
   3  10   1      100.79       68.86     28.97 o 
   4  10   1        0.48       20.13     21.63 o 
   5  10   1       23.38        8.13     21.99 o 
   6  10   1        0.02       10.78     22.56 o 
   7  10   1       36.44       22.14     37.08 o 
   8  10   1        0.01       27.72     36.18 o 
  -6  11   1      106.82      105.84     52.56 o 
  -5  11   1       95.48      117.48     36.55 o 
  -4  11   1      351.58      363.28     56.03 o 
  -3  11   1      326.66      322.12     52.35 o 
  -2  11   1      259.08      276.06     49.44 o 
  -1  11   1       26.84       19.60     22.81 o 
   0  11   1      176.73      174.74     40.11 o 
   1  11   1      218.06      215.25     44.20 o 
   2  11   1      190.46      164.99     38.86 o 
   3  11   1      131.74       91.71     32.61 o 
   4  11   1        1.11        3.28     22.40 o 
   5  11   1      111.09      119.72     37.61 o 
   6  11   1       94.98      126.03     39.77 o 
  -3  12   1        6.95       26.10     39.42 o 
  -2  12   1       37.03       53.46     41.76 o 
  -1  12   1        2.74       22.20     24.55 o 
   0  12   1      123.56       71.27     32.90 o 
   1  12   1       40.18       27.39     24.30 o 
   2  12   1        0.18      -13.86     30.42 o 
   3  12   1       50.88        5.58     32.40 o 
 -14   0   2       68.55      108.00     49.86 o 
 -13   0   2      164.09      173.70     57.06 o 
 -12   0   2      227.13      217.08     57.24 o 
 -11   0   2     2689.75     2804.44    153.00 o 
 -10   0   2     1059.35     1093.33     93.06 o 
  -9   0   2     1978.00     1912.51    131.76 o 
  -8   0   2      298.42      262.14     32.16 o 
  -7   0   2     2293.64     2441.19    109.26 o 
  -6   0   2       43.22       44.78     10.21 o 
  -5   0   2       25.82       27.57      7.42 o 
  -4   0   2     2074.20     1947.71     38.16 o 
  -2   0   2     2713.35     2923.96     63.00 o 
  -1   0   2     3954.22     3964.55     57.06 o 
   0   0   2      289.93      358.02     15.66 o 
   1   0   2     4117.32     3786.45    214.56 o 
   2   0   2     4664.66     4317.33    275.67 o 
   3   0   2     5207.23     5036.48    180.14 o 
   4   0   2     3207.15     3106.29    157.41 o 
   5   0   2      260.10      304.23     24.43 o 
   6   0   2     1135.09     1057.92     48.70 o 
   7   0   2     2110.32     2183.85    126.62 o 
   8   0   2     1134.74     1050.56    108.36 o 
   9   0   2       10.96       39.06     25.38 o 
  10   0   2      276.01      270.54     59.04 o 
  11   0   2       12.98        6.48     23.58 o 
  12   0   2       16.58       30.42     29.16 o 
  13   0   2      137.92      275.40     66.96 o 
 -14   1   2       34.02       32.68     23.83 o 
 -13   1   2        3.82       -6.30     17.95 o 
 -12   1   2       11.40        1.25     17.66 o 
 -11   1   2       14.71       -0.26     15.14 o 
 -10   1   2      186.46      188.11     41.67 o 
  -9   1   2       17.44       13.51     12.48 o 
  -8   1   2       66.84       60.27     15.74 o 
  -7   1   2       31.95       45.37     13.34 o 
  -6   1   2        6.88        3.17      4.58 o 
  -5   1   2       71.95       79.96      7.74 o 
  -4   1   2      127.94      133.65      8.12 o 
  -3   1   2       39.01       40.27      4.82 o 
  -2   1   2    24861.04    24746.65    579.83 o 
  -1   1   2       14.91       21.26      2.90 o 
   0   1   2      368.36      309.41     12.64 o 
   1   1   2     5965.18     5966.23    197.79 o 
   2   1   2     9733.24     9574.04    291.47 o 
   3   1   2     1933.17     1945.02     61.41 o 
   4   1   2     1005.82     1094.07     36.97 o 
   5   1   2      490.63      492.93     16.99 o 
   6   1   2     2041.49     2060.68     80.97 o 
   7   1   2      186.27      177.88     14.88 o 
   8   1   2       77.83       56.53     11.92 o 
   9   1   2        5.06       -0.05     13.76 o 
  10   1   2       20.78       33.28     19.98 o 
  11   1   2      420.48      422.33     55.62 o 
  12   1   2       26.02       25.54     30.87 o 
  13   1   2       35.80       13.88     22.53 o 
 -14   2   2      173.49      180.72     61.92 o 
 -13   2   2       28.22       89.18     29.93 o 
 -12   2   2       76.54       96.19     30.97 o 
 -11   2   2      103.38      119.41     32.24 o 
 -10   2   2      209.58      255.79     41.67 o 
  -9   2   2       27.75       21.38     14.09 o 
  -8   2   2      218.33      237.30     26.75 o 
  -7   2   2     1016.72     1091.93     57.86 o 
  -6   2   2     1261.31     1259.75     49.46 o 
  -5   2   2     1457.88     1497.01     28.02 o 
  -4   2   2     6745.38     6622.49    149.75 o 
  -3   2   2      358.98      335.05     12.45 o 
  -2   2   2       26.97       13.65      4.03 o 
  -1   2   2     8996.77     9254.20    322.45 o 
   0   2   2    11888.87    12303.24    229.00 o 
   1   2   2     1108.03     1164.31     45.22 o 
   2   2   2      894.39      935.91     22.45 o 
   3   2   2     3557.14     3452.08     86.74 o 
   4   2   2      512.70      572.76     18.02 o 
   5   2   2      126.02      118.37     11.21 o 
   6   2   2      662.88      587.09     21.25 o 
   7   2   2     1080.92     1112.24     30.29 o 
   8   2   2     1696.09     1656.44     77.94 o 
   9   2   2      935.43     1118.30     63.95 o 
  10   2   2      412.28      439.51     51.09 o 
  11   2   2      326.52      344.35     59.22 o 
  12   2   2      233.46      220.06     41.88 o 
  13   2   2       58.33       66.81     30.37 o 
 -13   3   2       48.86       62.16     27.55 o 
 -12   3   2       54.92       43.45     24.64 o 
 -11   3   2      142.75      109.47     31.03 o 
 -10   3   2        5.59       15.73     17.35 o 
  -9   3   2       38.91       37.32     15.46 o 
  -8   3   2       21.61        4.21     11.24 o 
  -7   3   2       38.48       46.62     11.54 o 
  -6   3   2       40.25       66.58     10.11 o 
  -5   3   2      504.13      563.66     25.64 o 
  -4   3   2     2570.34     2825.20     54.30 o 
  -3   3   2     2485.46     2778.93     47.51 o 
  -2   3   2     1894.46     2116.01     34.66 o 
  -1   3   2      958.26      974.62     37.00 o 
   0   3   2     1970.43     2036.99     92.99 o 
   1   3   2     1233.30     1177.86     33.36 o 
   2   3   2     3037.87     3027.54    109.25 o 
   3   3   2       62.29       40.84      6.92 o 
   4   3   2        0.15       -2.90      4.15 o 
   5   3   2        1.50        7.48      5.99 o 
   6   3   2       61.93       96.21     11.94 o 
   7   3   2       13.03       13.09      7.76 o 
   8   3   2       22.99       25.55     10.83 o 
   9   3   2       91.04       94.75     24.97 o 
  10   3   2       48.14       32.39     20.01 o 
  11   3   2       61.29       69.85     25.90 o 
  12   3   2       18.02       20.25     20.94 o 
  13   3   2       56.77       93.35     33.43 o 
 -13   4   2       40.61       49.97     28.72 o 
 -12   4   2       34.61       31.81     22.81 o 
 -11   4   2        4.21       -0.78     18.17 o 
 -10   4   2       49.83       43.55     21.76 o 
  -9   4   2      664.90      684.31     46.64 o 
  -8   4   2      647.93      691.45     39.02 o 
  -7   4   2       12.12        8.73      9.51 o 
  -6   4   2      418.39      427.10     20.89 o 
  -5   4   2      282.37      272.57     17.58 o 
  -4   4   2     2287.22     2368.94     39.26 o 
  -3   4   2      230.48      239.03     14.04 o 
  -2   4   2      837.32      773.01     25.40 o 
  -1   4   2       27.60       40.98      8.24 o 
   0   4   2      416.61      370.87     18.53 o 
   1   4   2     1543.72     1515.48     42.88 o 
   2   4   2     4463.59     4340.54    172.77 o 
   3   4   2     5241.30     5388.94    157.00 o 
   4   4   2     1653.36     1627.78     34.47 o 
   5   4   2     1432.63     1441.95     35.37 o 
   6   4   2     1080.31     1110.36     33.74 o 
   7   4   2      239.93      268.26     20.73 o 
   8   4   2      161.38      171.49     20.58 o 
   9   4   2      179.93      191.69     26.36 o 
  10   4   2       34.23       63.23     24.08 o 
  11   4   2      486.94      558.97     61.96 o 
  12   4   2       93.39      127.41     35.01 o 
  13   4   2      120.26      153.56     39.03 o 
 -12   5   2        7.46        4.14     34.20 o 
 -11   5   2        0.10        6.48     29.16 o 
 -10   5   2      100.33      119.63     30.16 o 
  -9   5   2      259.98      257.50     31.69 o 
  -8   5   2       73.16       59.19     16.95 o 
  -7   5   2        5.63        6.39      9.66 o 
  -6   5   2       13.26       11.98      8.33 o 
  -5   5   2        2.12        0.70      7.17 o 
  -4   5   2        2.70        5.08      6.48 o 
  -3   5   2       66.86       62.54     11.55 o 
  -2   5   2     1749.18     1754.59     65.96 o 
  -1   5   2       23.16       21.44      7.59 o 
   0   5   2       12.35       18.68      6.43 o 
   1   5   2      146.57      177.77     16.44 o 
   2   5   2       70.14       77.74     13.03 o 
   3   5   2       90.07      112.18     16.26 o 
   4   5   2     1178.59     1219.56     36.91 o 
   5   5   2       15.42       10.23      7.53 o 
   6   5   2     1308.21     1316.36     37.36 o 
   7   5   2      162.37      166.96     17.91 o 
   8   5   2        2.05        0.90      9.05 o 
   9   5   2       32.71       18.54     13.53 o 
  10   5   2       27.13       29.72     20.97 o 
  11   5   2       30.15       12.14     21.16 o 
  12   5   2        6.38       39.95     25.13 o 
 -12   6   2       93.71       82.44     48.78 o 
 -11   6   2      151.78      164.16     56.70 o 
 -10   6   2      258.05      200.34     57.42 o 
  -9   6   2      817.16      840.12    111.51 o 
  -8   6   2      424.25      409.82     58.50 o 
  -7   6   2      580.72      623.71     38.71 o 
  -6   6   2      116.71      128.57     18.40 o 
  -5   6   2      795.59      840.16     34.81 o 
  -4   6   2      610.76      666.96     31.11 o 
  -3   6   2     3320.23     3384.22     73.19 o 
  -2   6   2     1935.43     1930.63     47.39 o 
  -1   6   2     1522.04     1508.53     69.52 o 
   0   6   2       18.01       19.84     13.74 o 
   1   6   2      652.37      631.27     28.69 o 
   2   6   2      429.61      386.67     25.77 o 
   3   6   2       18.31       25.99     12.25 o 
   4   6   2     2689.81     2557.85    100.59 o 
   5   6   2     1121.27     1161.65     40.27 o 
   6   6   2      162.20      154.76     17.56 o 
   7   6   2      499.57      544.60     27.97 o 
   8   6   2      710.32      748.02     32.65 o 
   9   6   2      292.30      322.57     35.47 o 
  10   6   2      242.11      274.91     43.81 o 
  11   6   2       20.82       16.92     21.38 o 
  12   6   2       57.77       66.78     45.90 o 
 -11   7   2       13.45      -12.42     32.40 o 
 -10   7   2       32.78       38.70     38.34 o 
  -9   7   2       63.73       52.83     25.39 o 
  -8   7   2       10.26       -1.75     17.12 o 
  -7   7   2       15.06       33.60     16.03 o 
  -6   7   2        9.72       22.26     11.96 o 
  -5   7   2       27.79       40.02     13.59 o 
  -4   7   2       88.39       86.70     16.49 o 
  -3   7   2        3.68        6.67      9.41 o 
  -2   7   2      131.55      131.67     18.06 o 
  -1   7   2      274.85      277.25     27.29 o 
   0   7   2        8.34       15.10     10.37 o 
   1   7   2      165.73      155.26     27.74 o 
   2   7   2      270.90      266.89     62.28 o 
   3   7   2       31.70       19.94     15.76 o 
   4   7   2       60.52       52.31     19.79 o 
   5   7   2      197.73      206.34     33.50 o 
   6   7   2        4.35       -7.16     12.11 o 
   7   7   2      135.42       98.77     26.63 o 
   8   7   2       97.58      111.40     23.10 o 
   9   7   2        8.52      -14.93     17.64 o 
  10   7   2       28.17       38.16     39.24 o 
  11   7   2       24.95       31.50     39.96 o 
 -10   8   2      258.63      316.44     74.70 o 
  -9   8   2      146.86      182.56     40.45 o 
  -8   8   2      110.54       72.66     34.11 o 
  -7   8   2        8.00       14.74     16.97 o 
  -6   8   2      130.59      126.23     21.51 o 
  -5   8   2       76.25       99.30     18.98 o 
  -4   8   2      208.91      245.96     26.16 o 
  -3   8   2      436.44      420.53     39.29 o 
  -2   8   2      216.75      189.01     38.97 o 
  -1   8   2      307.94      252.19     37.46 o 
   0   8   2      118.26      141.56     29.17 o 
   1   8   2      114.34      128.78     28.77 o 
   2   8   2     1223.59     1272.42     80.73 o 
   3   8   2      338.15      340.32     44.03 o 
   4   8   2      279.00      314.71     46.26 o 
   5   8   2       34.45       32.48     21.96 o 
   6   8   2       82.61       70.73     24.69 o 
   7   8   2       35.91       27.69     20.61 o 
   8   8   2      125.40      185.22     51.30 o 
   9   8   2      247.77      268.02     63.90 o 
  -9   9   2       73.69       44.46     40.68 o 
  -8   9   2       81.72       67.14     41.76 o 
  -7   9   2        6.65        7.79     21.09 o 
  -6   9   2       52.11       15.24     17.52 o 
  -5   9   2       38.12       31.57     17.50 o 
  -4   9   2       23.53       20.25     15.67 o 
  -3   9   2      337.54      333.12     49.95 o 
  -2   9   2      357.23      354.70     46.97 o 
  -1   9   2       17.96       27.46     18.43 o 
   0   9   2       22.65       21.75     20.14 o 
   1   9   2       10.44       13.77     17.25 o 
   2   9   2       15.72        9.62     15.87 o 
   3   9   2        0.17        5.55     18.02 o 
   4   9   2        2.12       -9.28     16.58 o 
   5   9   2        1.39       -1.66     14.89 o 
   6   9   2       61.46       50.89     24.34 o 
   7   9   2       40.13       54.93     25.78 o 
   8   9   2       77.65      105.66     47.88 o 
   9   9   2      100.85      144.18     52.56 o 
  -8  10   2       76.35      111.42     48.96 o 
  -7  10   2       24.09       23.32     25.95 o 
  -6  10   2       23.79       36.54     37.44 o 
  -5  10   2       51.89       56.52     28.04 o 
  -4  10   2      243.76      254.59     44.88 o 
  -3  10   2      778.48      756.47     63.38 o 
  -2  10   2      457.31      500.27     66.51 o 
  -1  10   2      335.41      314.98     47.96 o 
   0  10   2       10.06       28.92     21.04 o 
   1  10   2        5.98       11.71     18.86 o 
   2  10   2      413.04      371.75     51.10 o 
   3  10   2      304.62      319.45     49.30 o 
   4  10   2       54.41       49.15     24.86 o 
   5  10   2       47.26       32.41     23.53 o 
   6  10   2      266.37      263.46     72.00 o 
   7  10   2      125.69      149.47     39.46 o 
   8  10   2        1.39       38.52     36.90 o 
  -6  11   2       28.97       52.56     38.52 o 
  -5  11   2        3.36        3.52     24.55 o 
  -4  11   2        2.63       -7.19     21.19 o 
  -3  11   2        4.52       -6.87     21.81 o 
  -2  11   2       33.13       19.88     24.32 o 
  -1  11   2        0.58      -13.61     17.16 o 
   0  11   2       11.75       19.52     23.41 o 
   1  11   2        9.79       12.99     23.10 o 
   2  11   2      133.59      133.23     36.78 o 
   3  11   2      129.91       79.38     32.20 o 
   4  11   2       78.88      101.34     34.48 o 
   5  11   2       48.90       56.08     30.04 o 
   6  11   2        2.13        0.90     23.78 o 
  -2  12   2       47.79       12.24     36.54 o 
  -1  12   2       73.26       66.06     30.82 o 
   0  12   2      103.62       66.40     30.63 o 
   1  12   2      416.31      405.60     60.20 o 
   2  12   2      283.87      152.82     59.22 o 
 -14   1   3       47.02       38.88     36.18 o 
 -13   1   3      101.85      154.72     39.46 o 
 -12   1   3      182.74      190.51     79.65 o 
 -11   1   3      148.59      185.63     37.68 o 
 -10   1   3     1118.91     1224.11     68.90 o 
  -9   1   3      162.74      172.45     24.64 o 
  -8   1   3      102.49       99.90     18.71 o 
  -7   1   3      896.81      888.32     46.46 o 
  -6   1   3     2044.75     1960.26     65.68 o 
  -5   1   3     3123.86     3073.14     65.05 o 
  -4   1   3     6032.97     6007.96    178.84 o 
  -3   1   3      402.14      390.79     13.81 o 
  -2   1   3    10093.83     9882.66    249.14 o 
  -1   1   3    25648.31    24191.73    361.09 o 
   0   1   3    10386.64     9671.03     83.95 o 
   1   1   3     4068.94     4190.79    136.35 o 
   2   1   3     8405.76     8391.75    339.29 o 
   3   1   3      169.25      138.14      9.23 o 
   4   1   3      291.43      307.33     16.80 o 
   5   1   3       44.90       65.79      8.29 o 
   6   1   3      401.68      391.51     17.09 o 
   7   1   3     1167.53     1202.15     51.83 o 
   8   1   3      150.98      157.08     18.15 o 
   9   1   3      249.28      281.18     24.78 o 
  10   1   3      200.60      162.67     34.29 o 
  11   1   3        3.39        4.31     16.18 o 
  12   1   3       30.78       37.44     24.21 o 
  13   1   3      133.19      187.20     40.76 o 
 -13   2   3       48.28       41.98     25.93 o 
 -12   2   3        1.11       -0.56     18.94 o 
 -11   2   3       31.52       33.30     20.60 o 
 -10   2   3       14.47       17.39     17.09 o 
  -9   2   3     1114.74     1130.65     59.96 o 
  -8   2   3      109.31      105.16     19.92 o 
  -7   2   3        2.72       14.92     10.67 o 
  -6   2   3       32.99       24.73      6.66 o 
  -5   2   3      759.49      776.11     19.93 o 
  -4   2   3     1870.80     1929.44     38.75 o 
  -3   2   3       30.25       52.10     10.39 o 
  -2   2   3    11398.66    12375.17    309.39 o 
  -1   2   3       64.38       59.99      8.33 o 
   0   2   3     1454.80     1488.57     37.98 o 
   1   2   3      437.78      466.84     13.86 o 
   2   2   3       58.46       63.98      8.10 o 
   3   2   3     4236.08     4363.98    118.55 o 
   4   2   3      324.27      327.44     15.41 o 
   5   2   3       56.74       48.54      8.02 o 
   6   2   3      383.92      358.38     17.52 o 
   7   2   3      437.17      486.26     25.33 o 
   8   2   3       61.10       33.49     11.03 o 
   9   2   3      193.18      193.60     21.53 o 
  10   2   3       83.07       81.60     26.47 o 
  11   2   3       12.01       13.31     18.29 o 
  12   2   3       55.22       54.50     24.06 o 
  13   2   3        0.00       -1.75     19.76 o 
 -13   3   3       37.91       53.74     28.07 o 
 -12   3   3      112.58      143.33     36.38 o 
 -11   3   3       39.95       40.14     21.62 o 
 -10   3   3        1.97        4.94     12.84 o 
  -9   3   3      310.73      304.97     32.47 o 
  -8   3   3     2808.22     2799.61    126.74 o 
  -7   3   3      756.42      831.47     46.55 o 
  -6   3   3      344.41      319.30     17.03 o 
  -5   3   3      980.60      941.39     24.67 o 
  -4   3   3       18.74       37.92      6.90 o 
  -3   3   3     7318.68     7559.01    100.19 o 
  -2   3   3      171.95      230.66     11.65 o 
  -1   3   3     3008.04     3497.25     53.14 o 
   0   3   3      209.68      255.07     16.14 o 
   1   3   3     4460.25     4368.58     93.79 o 
   2   3   3     3634.69     3508.00     51.63 o 
   3   3   3     2463.72     2566.21     42.69 o 
   4   3   3      911.22      879.01     24.33 o 
   5   3   3     4029.53     4191.95     54.37 o 
   6   3   3      184.17      190.19     16.12 o 
   7   3   3      751.19      762.17     27.36 o 
   8   3   3      270.48      322.46     26.46 o 
   9   3   3     1227.69     1276.66     53.00 o 
  10   3   3      340.54      327.14     52.92 o 
  11   3   3      430.42      441.59     55.41 o 
  12   3   3      163.66      190.02     41.31 o 
  13   3   3      110.90      165.50     40.81 o 
 -13   4   3        3.82       15.12     24.35 o 
 -12   4   3        0.26        3.90     18.31 o 
 -11   4   3       62.92       57.34     25.47 o 
 -10   4   3        0.47        0.73     13.12 o 
  -9   4   3      146.74      166.56     28.29 o 
  -8   4   3        6.17       11.69     12.50 o 
  -7   4   3      405.48      439.69     26.49 o 
  -6   4   3      625.73      683.37     24.84 o 
  -5   4   3       56.55       52.87      9.48 o 
  -4   4   3      814.04      869.32     24.53 o 
  -3   4   3      181.31      218.80     13.70 o 
  -2   4   3      643.64      684.24     26.09 o 
  -1   4   3      254.80      231.81     15.68 o 
   0   4   3     3585.35     3631.31    205.99 o 
   1   4   3       22.78       19.08      6.14 o 
   2   4   3     1048.64     1023.32     31.26 o 
   3   4   3      346.30      411.11     23.13 o 
   4   4   3      182.61      161.37     14.34 o 
   5   4   3      524.48      547.74     22.82 o 
   6   4   3       92.34       94.27     12.90 o 
   7   4   3      653.42      651.92     27.19 o 
   8   4   3       70.63       76.98     15.46 o 
   9   4   3       62.85       63.68     17.87 o 
  10   4   3       13.68       14.95     16.90 o 
  11   4   3        0.54       -6.80     17.51 o 
  12   4   3        0.12       -5.07     20.16 o 
  13   4   3        7.33       13.08     23.17 o 
 -12   5   3      135.44      113.94     52.20 o 
 -11   5   3       30.21       20.52     31.86 o 
 -10   5   3      217.39      292.15     44.54 o 
  -9   5   3      990.95     1005.29     49.57 o 
  -8   5   3      469.37      501.95     38.23 o 
  -7   5   3      607.90      623.03     30.88 o 
  -6   5   3      566.31      570.42     24.42 o 
  -5   5   3      261.53      254.81     18.64 o 
  -4   5   3      732.06      709.41     24.37 o 
  -3   5   3      404.58      409.17     22.59 o 
  -2   5   3     4350.38     4435.63    118.81 o 
  -1   5   3     1098.08     1092.56     61.12 o 
   0   5   3      108.48       62.02      8.72 o 
   1   5   3      712.33      730.48     26.58 o 
   2   5   3      687.16      565.48     26.39 o 
   3   5   3      138.55      138.79     17.78 o 
   4   5   3     1188.71     1044.68     39.80 o 
   5   5   3     1730.05     1855.21     48.65 o 
   6   5   3      935.64      901.21     31.64 o 
   7   5   3        6.31        5.34      8.04 o 
   8   5   3       31.52       32.53     11.31 o 
   9   5   3      118.86      114.65     22.40 o 
  10   5   3      275.44      329.01     47.21 o 
  11   5   3       78.24       70.97     27.42 o 
  12   5   3       66.99       99.65     32.57 o 
 -12   6   3        0.24       12.24     36.90 o 
 -11   6   3        0.00       27.00     34.38 o 
 -10   6   3      148.90      168.45     36.18 o 
  -9   6   3       16.95       15.55     19.60 o 
  -8   6   3       31.10       24.94     19.01 o 
  -7   6   3        0.89       -9.46     11.15 o 
  -6   6   3       30.11       33.28     12.42 o 
  -5   6   3        0.41        3.23      9.31 o 
  -4   6   3       12.16        4.28      8.98 o 
  -3   6   3        0.22       -0.52      8.32 o 
  -2   6   3       15.47        4.50      7.37 o 
  -1   6   3       11.91        8.18      8.11 o 
   0   6   3      522.81      617.14     33.65 o 
   1   6   3      577.69      608.90     41.82 o 
   2   6   3       69.06       70.66     19.96 o 
   3   6   3       24.71       35.63     12.06 o 
   4   6   3        1.22       -5.92      8.66 o 
   5   6   3      418.70      421.56     31.87 o 
   6   6   3      281.86      296.61     26.15 o 
   7   6   3      213.73      234.52     21.87 o 
   8   6   3        9.45       15.36     11.18 o 
   9   6   3       82.91       83.15     20.72 o 
  10   6   3        3.45       -6.42     16.16 o 
  11   6   3      101.69       99.21     30.89 o 
  12   6   3       23.87       32.76     25.92 o 
 -11   7   3       88.94       86.04     53.46 o 
 -10   7   3      178.22      230.48     44.64 o 
  -9   7   3       71.39       70.79     27.94 o 
  -8   7   3      144.66      150.17     34.31 o 
  -7   7   3       71.89       74.40     20.91 o 
  -6   7   3      230.52      250.17     25.96 o 
  -5   7   3      178.04      190.15     22.47 o 
  -4   7   3     1008.43     1061.09     41.20 o 
  -3   7   3     1131.14     1152.22     41.73 o 
  -2   7   3     3330.03     3163.05    110.92 o 
  -1   7   3     2872.51     2845.82    117.82 o 
   0   7   3      536.85      619.79     51.03 o 
   1   7   3       73.00       75.09     21.48 o 
   2   7   3      119.76      113.52     24.88 o 
   3   7   3      884.27      896.76     82.44 o 
   4   7   3     1635.97     1642.55     74.20 o 
   5   7   3       38.60       25.11     16.74 o 
   6   7   3        6.86        2.95     12.36 o 
   7   7   3       13.87       28.72     17.59 o 
   8   7   3      158.05      164.15     33.22 o 
   9   7   3      212.32      271.98     58.86 o 
 -10   8   3       36.80       40.62     27.60 o 
  -9   8   3       31.65       24.39     23.58 o 
  -8   8   3       59.13       93.00     30.61 o 
  -7   8   3       19.31       16.75     14.95 o 
  -6   8   3        9.36       11.16     12.41 o 
  -5   8   3       19.81       11.40     12.35 o 
  -4   8   3      220.18      248.07     26.30 o 
  -3   8   3      173.22      185.48     22.59 o 
  -2   8   3      109.09       99.02     17.52 o 
  -1   8   3      249.72      228.13     27.65 o 
   0   8   3        5.39        4.77     13.36 o 
   1   8   3        0.15      -10.51     12.40 o 
   2   8   3      226.01      217.87     36.15 o 
   3   8   3      195.57      157.82     32.10 o 
   4   8   3      467.84      486.78     52.83 o 
   5   8   3      100.09      107.40     28.50 o 
   6   8   3        4.62       18.21     17.99 o 
   7   8   3       91.90       61.61     26.03 o 
   8   8   3        1.17       -8.50     16.83 o 
   9   8   3       19.80        4.86     28.80 o 
  -9   9   3      200.04      229.68     68.76 o 
  -8   9   3      213.77      282.06     68.94 o 
  -7   9   3       80.26      108.69     69.93 o 
  -6   9   3      118.37      152.78     36.29 o 
  -5   9   3       30.11       27.22     17.75 o 
  -4   9   3        4.67       13.40     14.98 o 
  -3   9   3      285.02      284.76     35.39 o 
  -2   9   3      913.24      881.59     61.93 o 
  -1   9   3      123.59      142.28     33.15 o 
   0   9   3       83.48      103.85     28.03 o 
   1   9   3      255.70      240.29     39.94 o 
   2   9   3       16.90       15.99     18.52 o 
   3   9   3     1153.30     1208.68     72.80 o 
   4   9   3      192.15      192.71     37.87 o 
   5   9   3      355.71      346.76     49.10 o 
   6   9   3      324.95      287.14     45.34 o 
   7   9   3      131.22      128.64     33.88 o 
   8   9   3      252.74      234.18     64.44 o 
   9   9   3       99.13      119.52     52.20 o 
  -8  10   3       64.90       45.36     40.50 o 
  -7  10   3        0.01       20.46     23.96 o 
  -6  10   3       29.51       37.50     26.02 o 
  -5  10   3        4.58        4.59     22.91 o 
  -4  10   3        9.91       -2.62     19.55 o 
  -3  10   3       53.64       59.90     27.92 o 
  -2  10   3       88.40       95.79     30.08 o 
  -1  10   3        2.71       -1.29     17.22 o 
   0  10   3       12.92       14.97     18.60 o 
   1  10   3        2.89       -3.89     18.76 o 
   2  10   3      207.31      200.82     41.49 o 
   3  10   3       12.48       22.81     22.17 o 
   4  10   3       51.68       32.49     24.69 o 
   5  10   3       52.43       43.41     27.15 o 
   6  10   3        3.34      -11.16     23.94 o 
   7  10   3        5.30       -4.03     22.26 o 
   8  10   3       10.91       -6.30     32.76 o 
  -6  11   3       10.87      -18.36     34.02 o 
  -5  11   3        0.82        0.65     24.70 o 
  -4  11   3      162.36      216.71     45.61 o 
  -3  11   3      113.65       98.97     33.08 o 
  -2  11   3        1.95       -1.85     19.89 o 
  -1  11   3       35.47       41.93     27.15 o 
   0  11   3       69.52       86.78     39.33 o 
   1  11   3       39.20       45.51     28.57 o 
   2  11   3       32.77       24.84     23.09 o 
   3  11   3      145.01      186.45     42.20 o 
   4  11   3      390.18      437.01     71.55 o 
   5  11   3      192.89      121.43     36.78 o 
   6  11   3       98.19      102.78     46.98 o 
  -2  12   3        3.56       25.02     39.24 o 
  -1  12   3       74.72       33.48     41.40 o 
   0  12   3       32.05       21.04     22.64 o 
   1  12   3        0.86       -9.90     28.80 o 
 -14   0   4       75.26       65.52     41.58 o 
 -13   0   4       94.23       53.82     38.52 o 
 -12   0   4      196.54      258.66     61.74 o 
 -11   0   4      523.72      675.55     80.28 o 
 -10   0   4      774.69      864.84     55.03 o 
  -9   0   4       91.99       62.46     21.53 o 
  -8   0   4      171.33      122.22     37.98 o 
  -7   0   4      520.95      483.49     56.70 o 
  -6   0   4     2139.16     2110.89     95.22 o 
  -5   0   4     2819.30     2707.05     96.84 o 
  -4   0   4    13193.24    12866.93    187.38 o 
  -3   0   4     4665.29     4368.12     97.56 o 
  -2   0   4      421.57      377.99     13.91 o 
  -1   0   4       85.32       92.52     12.42 o 
   0   0   4     1194.32     1284.14     41.40 o 
   1   0   4     4920.30     4559.96    185.04 o 
   2   0   4       71.05       45.56      9.54 o 
   3   0   4     3522.88     3394.59    164.25 o 
   4   0   4      128.38       84.50     15.07 o 
   5   0   4     3143.32     3479.19    108.38 o 
   6   0   4     2453.31     2382.54     69.35 o 
   7   0   4     1043.44     1045.10    126.90 o 
   8   0   4      722.24      624.30     52.02 o 
   9   0   4     1418.12     1426.83    137.88 o 
  10   0   4       18.21        1.26     20.52 o 
  11   0   4        7.56       32.58     30.60 o 
  12   0   4       41.38       47.70     37.44 o 
  13   0   4       34.88       75.42     42.66 o 
 -14   1   4        3.88       25.02     34.20 o 
 -13   1   4        5.45       -0.42     20.87 o 
 -12   1   4       20.88       15.29     20.34 o 
 -11   1   4      320.62      308.77     44.98 o 
 -10   1   4      252.58      285.54     32.37 o 
  -9   1   4        1.04       -4.60      9.94 o 
  -8   1   4       84.92       84.02     17.68 o 
  -7   1   4        1.97       -6.81      8.99 o 
  -6   1   4       48.74       41.08     12.11 o 
  -5   1   4       63.24       55.76      7.90 o 
  -4   1   4      240.46      223.68     13.16 o 
  -3   1   4     1447.71     1428.65     45.03 o 
  -2   1   4      711.57      691.12     16.57 o 
  -1   1   4      463.00      422.98     11.92 o 
   0   1   4     2564.64     2539.67     35.03 o 
   1   1   4     1649.79     1472.29     22.71 o 
   2   1   4     3854.84     4003.16    159.60 o 
   3   1   4     1058.38     1066.73     55.94 o 
   4   1   4       64.01       80.16     10.45 o 
   5   1   4     3922.78     4464.13    135.68 o 
   6   1   4       70.70       81.81      9.85 o 
   7   1   4        3.20       -6.27      6.56 o 
   8   1   4       51.08       69.49     13.88 o 
   9   1   4      124.81      113.25     17.34 o 
  10   1   4      145.15      147.30     31.90 o 
  11   1   4        4.42        1.19     15.91 o 
  12   1   4        5.81        7.11     18.45 o 
  13   1   4       19.98        1.72     19.78 o 
 -13   2   4       61.35       46.94     26.58 o 
 -12   2   4        2.04       11.84     18.94 o 
 -11   2   4      307.00      306.75     73.08 o 
 -10   2   4       16.89        2.70     12.51 o 
  -9   2   4      100.59       75.17     18.44 o 
  -8   2   4      715.38      679.63     65.37 o 
  -7   2   4      541.74      513.62     49.41 o 
  -6   2   4     1449.12     1376.53     42.27 o 
  -5   2   4       33.49       17.63      5.34 o 
  -4   2   4     3043.74     2969.06     46.07 o 
  -3   2   4      588.35      570.63     15.55 o 
  -2   2   4     1492.98     1385.02     42.04 o 
  -1   2   4    21209.78    21630.98    230.06 o 
   0   2   4    17048.48    16724.01    392.49 o 
   1   2   4     7067.99     7452.32    247.76 o 
   2   2   4       70.93       71.40      7.25 o 
   3   2   4     2294.90     2283.59     63.32 o 
   4   2   4     4152.88     4021.07    135.49 o 
   5   2   4       14.03       11.36      5.79 o 
   6   2   4     1648.85     1568.64     39.59 o 
   7   2   4      640.18      665.57     29.86 o 
   8   2   4      554.80      538.08     28.28 o 
   9   2   4      111.98      133.77     18.68 o 
  10   2   4      242.65      286.40     42.93 o 
  11   2   4      265.16      284.81     44.02 o 
  12   2   4       97.21      109.92     33.79 o 
  13   2   4      154.17      177.05     42.18 o 
 -13   3   4        2.75        3.96     20.60 o 
 -12   3   4        0.46       -4.99     18.19 o 
 -11   3   4        6.22       -4.99     16.86 o 
 -10   3   4       92.07       60.27     19.19 o 
  -9   3   4       73.67       60.16     17.19 o 
  -8   3   4        2.47        0.83     11.51 o 
  -7   3   4       95.41      104.23     19.11 o 
  -6   3   4      119.64      127.67     12.43 o 
  -5   3   4      682.43      692.97     21.27 o 
  -4   3   4        0.33        5.04      4.84 o 
  -3   3   4      386.35      458.83     15.78 o 
  -2   3   4      308.35      340.83     12.19 o 
  -1   3   4     1514.86     1658.52     39.50 o 
   0   3   4     2756.93     2906.93     49.91 o 
   1   3   4     2743.26     2956.54     45.65 o 
   2   3   4     1847.73     1878.45     57.81 o 
   3   3   4     1107.35     1324.75     32.04 o 
   4   3   4      766.77      831.75     27.84 o 
   5   3   4      312.85      338.07     17.78 o 
   6   3   4        0.41       -2.02      5.90 o 
   7   3   4       19.94       14.26      8.44 o 
   8   3   4      416.60      408.73     29.03 o 
   9   3   4        4.28        1.68      8.47 o 
  10   3   4       60.43       68.11     26.01 o 
  11   3   4       28.29       14.11     19.19 o 
  12   3   4        0.00       12.55     21.24 o 
  13   3   4        5.44        9.33     20.69 o 
 -13   4   4       39.80       55.62     41.94 o 
 -12   4   4       53.12        6.95     19.58 o 
 -11   4   4       92.88      118.22     31.60 o 
 -10   4   4      302.29      314.36     35.87 o 
  -9   4   4      361.60      441.35     39.17 o 
  -8   4   4      587.05      557.38     59.21 o 
  -7   4   4      976.45     1002.71     43.98 o 
  -6   4   4     1840.69     1853.59     38.61 o 
  -5   4   4      950.45     1010.33     27.78 o 
  -4   4   4        5.30        0.34      5.33 o 
  -3   4   4      320.82      311.33     15.20 o 
  -2   4   4     1926.35     2005.84     49.60 o 
  -1   4   4      487.64      555.89     26.23 o 
   0   4   4     3041.14     3028.23     69.34 o 
   1   4   4     3817.26     4133.37    108.29 o 
   2   4   4     3913.30     3656.81     75.79 o 
   3   4   4     1460.75     1537.45     41.84 o 
   4   4   4     2243.13     2099.08     45.54 o 
   5   4   4     1764.38     1756.58     46.14 o 
   6   4   4      314.88      334.16     21.87 o 
   7   4   4      134.61      142.51     18.54 o 
   8   4   4       28.79       33.66     11.90 o 
   9   4   4        5.62       -3.52      8.90 o 
  10   4   4      406.66      477.39     55.72 o 
  11   4   4      108.72      117.68     31.17 o 
  12   4   4       68.27       96.37     41.31 o 
  13   4   4       26.99       17.73     22.96 o 
 -12   5   4        0.55        6.48     35.82 o 
 -11   5   4        0.11       11.52     31.14 o 
 -10   5   4        4.11       -5.59     16.55 o 
  -9   5   4        8.85       14.22     19.42 o 
  -8   5   4       13.47       19.57     16.71 o 
  -7   5   4      959.69      896.02     79.92 o 
  -6   5   4      289.49      289.50     20.02 o 
  -5   5   4      772.65      812.96     27.25 o 
  -4   5   4       10.08       19.63      7.47 o 
  -3   5   4      392.10      409.96     23.90 o 
  -2   5   4      139.33      146.64     15.89 o 
  -1   5   4      341.04      391.00     21.36 o 
   0   5   4     1107.90     1249.57     71.92 o 
   1   5   4      164.78      180.64     14.38 o 
   2   5   4      157.84      159.01     17.12 o 
   3   5   4        0.78        1.52      8.00 o 
   4   5   4      228.58      255.34     24.41 o 
   5   5   4       36.69       39.53     11.13 o 
   6   5   4     1010.32     1008.33     38.20 o 
   7   5   4      314.57      342.95     28.13 o 
   8   5   4        6.30        7.51      9.88 o 
   9   5   4      200.75      213.84     30.05 o 
  10   5   4        1.23       14.86     17.69 o 
  11   5   4       41.38       26.97     22.34 o 
  12   5   4       20.58       -0.84     21.92 o 
 -12   6   4      141.15      115.38     52.74 o 
 -11   6   4       19.30       44.64     37.80 o 
 -10   6   4      127.36      171.25     37.41 o 
  -9   6   4      151.26      144.56     34.26 o 
  -8   6   4      215.53      207.11     36.13 o 
  -7   6   4      336.65      394.79     36.71 o 
  -6   6   4      530.58      547.27     29.44 o 
  -5   6   4      313.41      293.06     25.06 o 
  -4   6   4      615.20      632.36     30.36 o 
  -3   6   4     1589.57     1585.26     45.24 o 
  -2   6   4     3450.01     3513.14     95.35 o 
  -1   6   4      882.65      858.49     35.34 o 
   0   6   4      280.18      269.33     26.94 o 
   1   6   4      381.56      431.54     45.54 o 
   2   6   4       14.21       14.03     12.66 o 
   3   6   4       67.91       71.26     19.52 o 
   4   6   4      191.59      147.86     26.73 o 
   5   6   4      999.23     1047.38     45.13 o 
   6   6   4      269.29      305.56     31.38 o 
   7   6   4       75.34       53.47     13.72 o 
   8   6   4      123.09      160.70     21.94 o 
   9   6   4       77.95       73.99     20.05 o 
  10   6   4        1.10       10.65     19.18 o 
  11   6   4      515.70      685.85     71.87 o 
  12   6   4       88.72      114.79     48.15 o 
 -11   7   4        0.31      -43.56     29.16 o 
 -10   7   4       38.75       59.18     27.68 o 
  -9   7   4       28.43       17.32     22.40 o 
  -8   7   4       17.90       14.15     20.32 o 
  -7   7   4       32.72       39.93     16.56 o 
  -6   7   4        2.86        5.11     12.19 o 
  -5   7   4        3.89        8.61     10.70 o 
  -4   7   4       41.37       37.05     12.83 o 
  -3   7   4      264.38      255.17     24.86 o 
  -2   7   4      121.35      120.90     17.45 o 
  -1   7   4        3.26        1.86      8.50 o 
   0   7   4       43.52       53.20     15.50 o 
   1   7   4       75.74       84.88     22.02 o 
   2   7   4        4.20       14.69     12.98 o 
   3   7   4       30.06        6.64     13.04 o 
   4   7   4       94.73       82.54     36.81 o 
   5   7   4      731.35      705.91     51.49 o 
   6   7   4       65.72       73.51     23.84 o 
   7   7   4        0.18       -3.58     13.71 o 
   8   7   4       13.40        5.93     16.53 o 
   9   7   4       14.44       12.13     17.50 o 
  10   7   4       24.36       51.12     33.84 o 
 -10   8   4       19.22       14.48     25.70 o 
  -9   8   4       83.11       59.85     29.02 o 
  -8   8   4      109.26      136.08     34.43 o 
  -7   8   4      422.68      448.18     43.37 o 
  -6   8   4       77.84       79.28     21.29 o 
  -5   8   4       75.28       84.47     18.31 o 
  -4   8   4        7.18       -0.55     10.52 o 
  -3   8   4      194.66      202.34     24.05 o 
  -2   8   4      408.60      371.86     30.93 o 
  -1   8   4     1281.92     1271.97     46.11 o 
   0   8   4      792.71      766.00     41.29 o 
   1   8   4        2.19        5.20     14.07 o 
   2   8   4       29.27       30.05     18.61 o 
   3   8   4      266.66      283.96     40.66 o 
   4   8   4      947.51      891.16     60.70 o 
   5   8   4     1275.67     1271.67     71.96 o 
   6   8   4      284.92      323.51     45.01 o 
   7   8   4      545.59      589.14     60.70 o 
   8   8   4      293.17      305.69     46.63 o 
   9   8   4      197.05      178.02     53.64 o 
  -9   9   4        1.99       13.14     34.20 o 
  -8   9   4        2.98       11.16     32.40 o 
  -7   9   4       68.05       86.60     32.31 o 
  -6   9   4        4.90       23.66     23.39 o 
  -5   9   4       60.80       50.30     19.59 o 
  -4   9   4       78.36       85.53     23.27 o 
  -3   9   4      126.01      121.70     24.75 o 
  -2   9   4       21.23       17.01     19.37 o 
  -1   9   4      229.36      232.38     39.69 o 
   0   9   4      151.00      141.39     31.82 o 
   1   9   4       14.85       -2.69     14.09 o 
   2   9   4       44.73       30.39     18.54 o 
   3   9   4       52.70       61.17     30.87 o 
   4   9   4       39.27       13.82     18.12 o 
   5   9   4        2.63       17.76     18.73 o 
   6   9   4       43.03       28.53     23.14 o 
   7   9   4       11.89       -8.34     19.23 o 
   8   9   4        0.01        4.20     20.87 o 
   9   9   4       26.55       32.04     32.58 o 
  -8  10   4       51.58       85.68     46.44 o 
  -7  10   4       42.24       39.54     26.99 o 
  -6  10   4       26.00       21.60     23.42 o 
  -5  10   4      120.63      173.04     31.54 o 
  -4  10   4      169.38      167.83     31.38 o 
  -3  10   4       73.31       58.24     26.20 o 
  -2  10   4      161.84      191.46     39.02 o 
  -1  10   4      267.66      277.73     46.18 o 
   0  10   4      411.29      444.16     56.00 o 
   1  10   4       79.20       85.82     29.32 o 
   2  10   4      238.23      277.97     45.85 o 
   3  10   4      111.02       94.69     31.22 o 
   4  10   4      347.64      404.68     56.18 o 
   5  10   4      223.28      204.21     42.26 o 
   6  10   4       30.03       26.61     25.96 o 
   7  10   4        6.72       21.29     23.53 o 
  -6  11   4        5.88        2.88     34.38 o 
  -5  11   4        7.44      -19.62     28.62 o 
  -4  11   4        1.88        5.09     22.71 o 
  -3  11   4       11.48       12.26     25.17 o 
  -2  11   4       14.23       17.25     23.70 o 
  -1  11   4        0.86       -5.25     20.76 o 
   0  11   4        1.51       -3.51     18.71 o 
   1  11   4        9.25        6.30     21.19 o 
   2  11   4      253.60      186.25     41.91 o 
   3  11   4       19.67       -3.17     21.07 o 
   4  11   4       37.47       43.98     27.56 o 
   5  11   4       19.57        0.99     23.60 o 
  -2  12   4       31.89       11.16     39.96 o 
  -1  12   4       47.83       36.72     41.94 o 
   0  12   4       31.98      -14.04     34.92 o 
 -13   1   5       83.45       79.49     31.16 o 
 -12   1   5      567.02      611.69     65.68 o 
 -11   1   5      531.64      590.05     56.33 o 
 -10   1   5      178.53      170.33     26.72 o 
  -9   1   5       85.90      119.73     22.52 o 
  -8   1   5       44.52       39.32     15.11 o 
  -7   1   5      452.37      458.85     31.32 o 
  -6   1   5      384.51      314.12     25.77 o 
  -5   1   5     2377.86     2163.00     32.59 o 
  -4   1   5     2699.50     2673.39     46.41 o 
  -3   1   5      359.48      350.52     11.43 o 
  -2   1   5      111.82      104.24      7.79 o 
  -1   1   5        4.80        6.02      3.70 o 
   0   1   5     1751.70     1606.08     30.67 o 
   1   1   5      154.06      114.09      8.88 o 
   2   1   5     3937.35     4024.82    106.27 o 
   3   1   5     5459.97     5188.93    186.93 o 
   4   1   5      125.30      200.55     16.22 o 
   5   1   5     1304.15     1275.27     55.16 o 
   6   1   5     2078.34     1943.61     62.20 o 
   7   1   5     1756.88     1805.71     64.90 o 
   8   1   5      540.68      524.51     28.65 o 
   9   1   5      372.76      389.46     30.48 o 
  10   1   5      148.87      119.35     28.85 o 
  11   1   5        1.21        5.81     17.00 o 
  12   1   5       79.83       90.07     30.23 o 
  13   1   5      108.50      126.48     35.06 o 
 -13   2   5        0.60        6.56     21.57 o 
 -12   2   5       34.33       55.89     26.23 o 
 -11   2   5       10.80        1.89     18.76 o 
 -10   2   5       83.88       78.55     20.72 o 
  -9   2   5      402.93      371.41     35.53 o 
  -8   2   5      830.31      818.29     45.82 o 
  -7   2   5        0.46       -2.46      9.73 o 
  -6   2   5      128.42      111.89     17.66 o 
  -5   2   5       76.04       72.51      7.64 o 
  -4   2   5     4049.51     4357.18     80.68 o 
  -3   2   5     1244.65     1201.13     36.59 o 
  -2   2   5       74.26       78.29      7.27 o 
  -1   2   5      183.71      181.00      9.49 o 
   0   2   5      417.47      409.67     18.49 o 
   1   2   5        0.63       -0.08      3.71 o 
   2   2   5     1701.08     1689.75     65.76 o 
   3   2   5      422.16      364.00     20.37 o 
   4   2   5     1207.46     1043.61     54.35 o 
   5   2   5       59.04       92.98     12.86 o 
   6   2   5       70.67      108.77     14.70 o 
   7   2   5      608.72      578.31     34.87 o 
   8   2   5       36.01       43.71     11.83 o 
   9   2   5      283.45      246.00     24.97 o 
  10   2   5      274.57      243.46     40.13 o 
  11   2   5        9.13       16.02     18.68 o 
  12   2   5       15.41        7.26     20.37 o 
  13   2   5        3.54       12.12     25.38 o 
 -13   3   5        4.22      -15.28     20.07 o 
 -12   3   5       21.69       55.62     26.05 o 
 -11   3   5       14.86        5.24     18.14 o 
 -10   3   5      135.53      163.29     26.98 o 
  -9   3   5      311.20      334.55     34.40 o 
  -8   3   5       62.97       72.05     18.48 o 
  -7   3   5      366.58      378.45     37.95 o 
  -6   3   5      665.97      670.38     26.84 o 
  -5   3   5     1477.75     1559.94     30.67 o 
  -4   3   5     3515.25     3615.84     65.60 o 
  -3   3   5     1170.23     1312.64     36.99 o 
  -2   3   5     1309.47     1291.81     25.98 o 
  -1   3   5     6894.38     7066.98     79.50 o 
   0   3   5     9509.74     9707.14    167.20 o 
   1   3   5    13155.37    14223.25    289.17 o 
   2   3   5    10133.22    10721.85    341.65 o 
   3   3   5        6.89       13.34      7.51 o 
   4   3   5      185.96      158.26     15.64 o 
   5   3   5     3113.48     3057.88     78.72 o 
   6   3   5     1135.47     1118.25     43.75 o 
   7   3   5     1369.11     1395.74     77.92 o 
   8   3   5      408.70      410.06     29.46 o 
   9   3   5      353.74      368.19     30.72 o 
  10   3   5      703.77      797.36     59.95 o 
  11   3   5      176.85      170.90     36.68 o 
  12   3   5       69.02       77.70     28.87 o 
  13   3   5      105.43       91.95     34.57 o 
 -13   4   5        3.14      -21.42     30.06 o 
 -12   4   5       10.39       30.60     36.72 o 
 -11   4   5       29.47       36.57     22.96 o 
 -10   4   5      113.22      137.73     26.00 o 
  -9   4   5       58.01       37.80     16.32 o 
  -8   4   5        4.96        5.78     12.12 o 
  -7   4   5       23.63       21.53     12.47 o 
  -6   4   5      132.36      167.60     18.12 o 
  -5   4   5      161.80      159.83     14.16 o 
  -4   4   5       64.61       71.71      9.85 o 
  -3   4   5     2001.89     2055.30     55.23 o 
  -2   4   5        0.02        0.73      5.19 o 
  -1   4   5        1.49        5.29      7.10 o 
   0   4   5     2862.17     3014.87     63.77 o 
   1   4   5      290.86      352.37     18.32 o 
   2   4   5       14.68       11.49      5.82 o 
   3   4   5        7.00       10.03      7.41 o 
   4   4   5      362.05      344.18     34.16 o 
   5   4   5      263.58      266.50     22.43 o 
   6   4   5       41.79       47.34     12.04 o 
   7   4   5        3.40        6.16      8.52 o 
   8   4   5       63.83       81.36     15.73 o 
   9   4   5     1056.29     1034.25     46.68 o 
  10   4   5      186.16      173.24     28.01 o 
  11   4   5        0.38       -5.80     17.65 o 
  12   4   5        5.69       -0.54     19.21 o 
  13   4   5       21.69       11.28     23.95 o 
 -12   5   5       46.33       34.74     40.68 o 
 -11   5   5      101.14       78.77     29.16 o 
 -10   5   5      232.97      234.33     41.68 o 
  -9   5   5      146.64      110.32     29.68 o 
  -8   5   5      224.02      243.26     38.81 o 
  -7   5   5       44.37       55.49     20.60 o 
  -6   5   5      940.90      875.25     42.00 o 
  -5   5   5      785.09      840.61     32.60 o 
  -4   5   5       30.30       46.09     11.51 o 
  -3   5   5     1964.22     2004.57     53.93 o 
  -2   5   5     1036.99     1023.03     33.80 o 
  -1   5   5      462.32      560.27     29.92 o 
   0   5   5      926.22      924.75     56.62 o 
   1   5   5     1411.59     1445.48     46.41 o 
   2   5   5      388.31      332.10     21.79 o 
   3   5   5     1245.28     1396.74     55.99 o 
   4   5   5     1688.70     1589.85     49.26 o 
   5   5   5     1066.56     1135.98     46.11 o 
   6   5   5      111.11       94.89     15.86 o 
   7   5   5      183.46      185.81     21.86 o 
   8   5   5       92.24       99.23     17.90 o 
   9   5   5      177.47      167.47     22.46 o 
  10   5   5        2.60        9.38     13.48 o 
  11   5   5      261.56      290.51     47.59 o 
  12   5   5      243.96      272.21     49.53 o 
 -12   6   5        1.27        5.22     38.16 o 
 -11   6   5       63.92       51.76     27.27 o 
 -10   6   5       46.64       18.40     22.30 o 
  -9   6   5       23.04       11.17     19.41 o 
  -8   6   5        7.61       -1.26     15.38 o 
  -7   6   5       10.82       10.14     15.29 o 
  -6   6   5      249.87      236.59     29.59 o 
  -5   6   5      404.50      356.72     28.01 o 
  -4   6   5      131.84      142.47     18.49 o 
  -3   6   5       24.55       16.71      9.84 o 
  -2   6   5        2.19        0.71      7.89 o 
  -1   6   5      344.46      372.13     31.33 o 
   0   6   5      195.25      174.67     22.64 o 
   1   6   5      225.65      258.99     26.74 o 
   2   6   5      282.43      280.00     34.68 o 
   3   6   5       35.41       22.34     13.97 o 
   4   6   5      172.33      173.56     28.99 o 
   5   6   5      155.41      120.72     26.19 o 
   6   6   5       76.74       82.98     22.90 o 
   7   6   5      326.36      324.61     33.81 o 
   8   6   5       51.47       38.48     14.03 o 
   9   6   5        1.02       -3.98      9.98 o 
  10   6   5        3.87        6.11     13.90 o 
  11   6   5       40.95       14.41     22.29 o 
 -11   7   5      101.53      153.35     39.72 o 
 -10   7   5       23.10       22.63     24.32 o 
  -9   7   5      157.58      137.51     35.60 o 
  -8   7   5      258.08      288.90     50.04 o 
  -7   7   5      192.48      209.80     36.80 o 
  -6   7   5      604.53      605.50     39.94 o 
  -5   7   5      270.23      321.09     28.91 o 
  -4   7   5        3.23        9.94     10.27 o 
  -3   7   5      106.08      100.97     16.77 o 
  -2   7   5      558.84      548.96     30.21 o 
  -1   7   5      447.92      485.10     28.71 o 
   0   7   5      603.77      603.03     36.46 o 
   1   7   5       65.29       88.73     23.42 o 
   2   7   5        2.34       12.80     14.71 o 
   3   7   5      309.94      353.17     42.76 o 
   4   7   5      215.14      178.65     31.63 o 
   5   7   5       83.92      101.32     25.45 o 
   6   7   5      855.34      764.86     55.81 o 
   7   7   5      522.86      509.04     62.28 o 
   8   7   5      358.40      406.14     50.62 o 
   9   7   5        5.18        9.72     23.76 o 
  10   7   5       32.37       23.24     20.29 o 
  11   7   5       31.61       30.78     36.54 o 
 -10   8   5        7.78        1.79     25.77 o 
  -9   8   5        0.11       12.41     22.35 o 
  -8   8   5        5.91       16.46     22.23 o 
  -7   8   5       19.07       18.30     19.73 o 
  -6   8   5       10.61        6.82     14.92 o 
  -5   8   5        1.44        2.64     11.35 o 
  -4   8   5        6.43       -0.66     10.35 o 
  -3   8   5      345.88      346.73     30.62 o 
  -2   8   5       16.14        8.27      9.93 o 
  -1   8   5      163.91      173.65     21.44 o 
   0   8   5       21.64       19.57     11.44 o 
   1   8   5       26.90       26.49     17.82 o 
   2   8   5      354.30      389.81     47.43 o 
   3   8   5        0.04       -2.07     12.66 o 
   4   8   5       63.69       55.20     22.01 o 
   5   8   5        0.25        7.90     16.19 o 
   6   8   5       26.04       70.60     25.56 o 
   7   8   5        2.02       15.20     16.58 o 
   8   8   5       56.86       34.65     23.13 o 
   9   8   5       54.74      120.60     46.80 o 
  -9   9   5        0.68       -7.96     24.82 o 
  -8   9   5      145.20      149.17     39.19 o 
  -7   9   5      178.51      131.45     34.32 o 
  -6   9   5      120.29      132.60     27.43 o 
  -5   9   5       45.09       39.70     16.63 o 
  -4   9   5      506.40      529.34     40.05 o 
  -3   9   5      509.13      515.60     46.31 o 
  -2   9   5      145.28      145.87     26.91 o 
  -1   9   5      518.37      544.94     58.04 o 
   0   9   5      220.40      171.57     34.10 o 
   1   9   5      619.24      532.77     57.26 o 
   2   9   5      184.56      199.24     37.55 o 
   3   9   5      125.92       93.97     28.01 o 
   4   9   5      412.47      364.99     49.92 o 
   5   9   5      669.83      695.07     60.06 o 
   6   9   5      406.34      386.24     52.70 o 
   7   9   5       61.87       79.65     29.59 o 
   8   9   5        8.22       -7.33     19.07 o 
   9   9   5      127.19      176.22     54.54 o 
  -7  10   5       55.74       71.82     41.22 o 
  -6  10   5        8.48       15.67     23.60 o 
  -5  10   5        1.03       -8.36     20.14 o 
  -4  10   5        1.60        0.01     16.87 o 
  -3  10   5      148.45      145.39     36.05 o 
  -2  10   5      102.78       84.71     29.76 o 
  -1  10   5        2.37        2.35     18.16 o 
   0  10   5       62.49       48.09     28.62 o 
   1  10   5       21.71       21.35     20.24 o 
   2  10   5      277.76      239.46     43.49 o 
   3  10   5        5.54        1.30     23.67 o 
   4  10   5        6.65        7.95     18.34 o 
   5  10   5        6.26       22.51     21.14 o 
   6  10   5        7.25       12.96     21.04 o 
   7  10   5        0.03      -11.81     20.78 o 
  -5  11   5      177.80      198.18     63.72 o 
  -4  11   5      111.37      131.31     39.49 o 
  -3  11   5       61.61       49.88     30.59 o 
  -2  11   5       50.58       55.23     27.84 o 
  -1  11   5      115.42      119.91     49.32 o 
   0  11   5      272.55      202.92     42.21 o 
   1  11   5      281.92      276.58     48.95 o 
   2  11   5       25.04       38.76     27.89 o 
   3  11   5      296.01      295.41     50.66 o 
   4  11   5       16.61       17.16     24.73 o 
   5  11   5       10.40       33.30     39.78 o 
  -1  12   5        0.39       -2.52     32.94 o 
 -13   0   6       15.38        3.06     32.40 o 
 -12   0   6        7.95       29.88     33.30 o 
 -11   0   6     1396.52     1395.22    211.05 o 
 -10   0   6       70.17       91.91     25.08 o 
  -9   0   6      609.41      558.91     68.22 o 
  -8   0   6      592.20      609.31     64.08 o 
  -7   0   6      966.89      923.59     72.00 o 
  -6   0   6     2260.56     2244.63     99.72 o 
  -5   0   6     3067.83     2716.60    100.44 o 
  -4   0   6     3587.54     3592.13    105.66 o 
  -3   0   6     5632.13     5277.50     75.24 o 
  -2   0   6      164.94      151.98     13.24 o 
  -1   0   6      549.24      596.35     32.22 o 
   0   0   6       91.77       86.40     17.46 o 
   1   0   6      998.40      950.77     48.42 o 
   2   0   6     1207.25     1226.54     55.62 o 
   3   0   6      732.70      623.06     33.21 o 
   4   0   6      183.07      216.47     24.63 o 
   5   0   6      316.61      440.31     32.17 o 
   6   0   6     1588.26     1495.33     59.55 o 
   7   0   6      758.64      723.00     45.85 o 
   8   0   6      792.74      842.05     75.96 o 
   9   0   6      487.22      468.80     43.24 o 
  10   0   6       49.52       90.90     39.96 o 
  11   0   6       81.56      105.66     43.74 o 
  12   0   6       12.22       14.76     28.08 o 
  13   0   6       91.45      123.84     50.76 o 
 -13   1   6        9.01        9.47     32.22 o 
 -12   1   6      135.93       85.77     30.16 o 
 -11   1   6        6.15       14.83     14.68 o 
 -10   1   6      156.50      102.43     22.89 o 
  -9   1   6      194.18      171.79     25.84 o 
  -8   1   6      107.59      101.62     19.69 o 
  -7   1   6       71.74       52.30     15.34 o 
  -6   1   6      450.24      471.76     29.27 o 
  -5   1   6       48.66       52.06      8.12 o 
  -4   1   6      552.86      598.37     20.50 o 
  -3   1   6       47.79       43.48      6.03 o 
  -2   1   6        8.79        9.51      4.37 o 
  -1   1   6     1456.24     1379.49     42.39 o 
   0   1   6      468.74      387.76     22.15 o 
   1   1   6      554.16      532.31     23.14 o 
   2   1   6      440.23      483.26     15.93 o 
   3   1   6     2963.78     3059.61     73.80 o 
   4   1   6       25.54       20.51      7.13 o 
   5   1   6       18.90       18.02      7.74 o 
   6   1   6       17.25       12.38      7.70 o 
   7   1   6      292.94      276.19     24.11 o 
   8   1   6       43.04       49.56     12.94 o 
   9   1   6       85.56       59.18     14.44 o 
  10   1   6        3.11        2.22      9.94 o 
  11   1   6       30.19       24.89     20.80 o 
  12   1   6       43.57       34.30     24.48 o 
  13   1   6       12.63        8.04     19.54 o 
 -13   2   6       69.89       57.99     27.50 o 
 -12   2   6      158.01      164.39     38.41 o 
 -11   2   6      146.27      148.90     26.73 o 
 -10   2   6     1313.56     1449.11    101.17 o 
  -9   2   6      296.01      352.04     45.09 o 
  -8   2   6      498.07      481.02     36.57 o 
  -7   2   6        2.33       -3.08      9.49 o 
  -6   2   6       30.61       -0.42      9.20 o 
  -5   2   6     1659.66     1714.07     30.21 o 
  -4   2   6     1613.87     1547.75     37.63 o 
  -3   2   6     1966.18     1988.07     48.22 o 
  -2   2   6      356.30      344.80     12.92 o 
  -1   2   6       28.80       13.04      4.50 o 
   0   2   6     1332.65     1168.53     31.21 o 
   1   2   6     3373.27     3341.36     75.94 o 
   2   2   6     6260.90     6813.78    247.47 o 
   3   2   6     3512.23     3888.98    140.06 o 
   4   2   6      706.23      650.01     25.84 o 
   5   2   6      371.07      393.23     26.21 o 
   6   2   6      534.62      497.63     26.33 o 
   7   2   6     1367.57     1408.86     44.25 o 
   8   2   6      367.14      403.50     30.62 o 
   9   2   6      659.39      631.04     33.89 o 
  10   2   6      124.50      126.17     20.19 o 
  11   2   6       91.15      119.55     31.89 o 
  12   2   6      124.78      114.94     33.90 o 
  13   2   6       96.76      109.28     33.67 o 
 -13   3   6        6.86        9.40     18.97 o 
 -12   3   6       75.57       52.74     26.77 o 
 -11   3   6       39.65       33.22     18.01 o 
 -10   3   6       18.10       -1.49     13.26 o 
  -9   3   6       13.38       14.18     13.08 o 
  -8   3   6      241.83      238.98     28.59 o 
  -7   3   6       91.76       71.87     16.74 o 
  -6   3   6        1.70        7.30     10.30 o 
  -5   3   6        0.39       -4.01      5.35 o 
  -4   3   6      120.45      127.04     11.23 o 
  -3   3   6     1429.52     1451.48     34.82 o 
  -2   3   6     1523.64     1603.20     35.40 o 
  -1   3   6      130.29      155.89     15.75 o 
   0   3   6     1379.61     1533.26     39.27 o 
   1   3   6       94.97      111.27     10.25 o 
   2   3   6      109.74       89.69     10.28 o 
   3   3   6      235.92      237.56     20.04 o 
   4   3   6      231.03      250.70     19.22 o 
   5   3   6      495.91      491.20     25.27 o 
   6   3   6        3.83        1.83      7.35 o 
   7   3   6     1021.18     1038.59     39.44 o 
   8   3   6       30.24       25.75     11.13 o 
   9   3   6       78.91       69.37     16.56 o 
  10   3   6        0.40        5.35     11.85 o 
  11   3   6       20.21       15.22     18.58 o 
  12   3   6       13.61       29.76     21.58 o 
  13   3   6        0.02        7.73     22.50 o 
 -12   4   6       29.81       14.04     39.24 o 
 -11   4   6       39.99       46.33     25.01 o 
 -10   4   6      311.80      365.42     49.50 o 
  -9   4   6      991.78      929.67     62.05 o 
  -8   4   6      465.82      494.38     43.68 o 
  -7   4   6      190.23      184.59     24.20 o 
  -6   4   6      433.80      402.73     30.17 o 
  -5   4   6      295.43      340.55     18.29 o 
  -4   4   6     1412.89     1367.31     30.18 o 
  -3   4   6      113.64      131.41     11.06 o 
  -2   4   6      479.34      561.24     24.14 o 
  -1   4   6      316.74      339.70     22.27 o 
   0   4   6     1696.60     1580.59     61.81 o 
   1   4   6     4392.47     4643.15     90.15 o 
   2   4   6       43.29       21.27      7.66 o 
   3   4   6      359.40      368.39     23.95 o 
   4   4   6     3340.20     3406.64     81.44 o 
   5   4   6      595.48      584.42     28.41 o 
   6   4   6      335.38      310.80     25.82 o 
   7   4   6      707.11      719.91     34.23 o 
   8   4   6     1842.62     1826.51     81.11 o 
   9   4   6      854.91      853.25     40.84 o 
  10   4   6       84.31       75.34     20.37 o 
  11   4   6      278.26      299.95     48.68 o 
  12   4   6      127.52      141.91     37.43 o 
 -12   5   6        0.07        3.78     33.66 o 
 -11   5   6       41.99       17.50     24.45 o 
 -10   5   6       94.87       79.25     28.23 o 
  -9   5   6       51.97       45.90     22.76 o 
  -8   5   6        8.62        0.79     15.78 o 
  -7   5   6      103.58       84.60     24.66 o 
  -6   5   6      176.20      170.21     23.74 o 
  -5   5   6       14.27        5.31      8.55 o 
  -4   5   6       54.35       45.68     11.64 o 
  -3   5   6      625.72      646.52     32.48 o 
  -2   5   6      193.19      196.38     19.01 o 
  -1   5   6      250.57      249.28     24.29 o 
   0   5   6       30.02       30.76     11.38 o 
   1   5   6       25.02       22.12     10.60 o 
   2   5   6      502.68      528.65     31.26 o 
   3   5   6       25.05       48.58     16.67 o 
   4   5   6       91.77       95.01     16.60 o 
   5   5   6       16.74        4.09      9.71 o 
   6   5   6       14.08        0.71      8.04 o 
   7   5   6      186.82      206.19     23.34 o 
   8   5   6      508.67      499.42     35.21 o 
   9   5   6       14.97        6.58     10.73 o 
  10   5   6        2.92        6.18     12.61 o 
  11   5   6        2.67       -1.52     18.24 o 
  12   5   6       13.87       -5.04     21.14 o 
 -11   6   6      128.82      187.00     42.44 o 
 -10   6   6       62.60       66.65     30.14 o 
  -9   6   6       42.75       35.82     27.18 o 
  -8   6   6        7.39       24.97     19.61 o 
  -7   6   6       81.02       67.86     23.51 o 
  -6   6   6      478.32      494.92     38.05 o 
  -5   6   6      322.46      301.97     25.67 o 
  -4   6   6       81.56       68.95     14.18 o 
  -3   6   6      639.77      673.30     31.36 o 
  -2   6   6      804.27      772.01     33.95 o 
  -1   6   6      322.96      370.15     25.24 o 
   0   6   6      617.64      607.23     34.63 o 
   1   6   6      603.65      671.17     36.17 o 
   2   6   6      672.39      628.49     44.17 o 
   3   6   6      133.52      132.72     26.78 o 
   4   6   6      165.36      169.49     38.88 o 
   5   6   6      285.58      304.13     43.92 o 
   6   6   6       18.30       12.86     13.78 o 
   7   6   6       84.43       79.31     23.55 o 
   8   6   6       29.32       37.53     16.04 o 
   9   6   6        9.42       -0.41     12.38 o 
  10   6   6      219.44      257.98     42.81 o 
  11   6   6       71.51       40.86     36.00 o 
 -11   7   6       14.94       -1.89     24.77 o 
 -10   7   6        8.54        6.18     23.65 o 
  -9   7   6       29.79       20.20     22.78 o 
  -8   7   6        7.13       12.91     21.14 o 
  -7   7   6        0.23       12.19     18.77 o 
  -6   7   6      560.12      538.86     42.47 o 
  -5   7   6        7.80        9.03     10.83 o 
  -4   7   6      106.67      104.58     17.85 o 
  -3   7   6      414.98      420.74     30.81 o 
  -2   7   6      222.32      220.83     23.28 o 
  -1   7   6       47.44       41.20     12.16 o 
   0   7   6       13.49        1.76      9.60 o 
   1   7   6      523.70      480.44     34.47 o 
   2   7   6      219.29      232.99     35.94 o 
   3   7   6        1.07       -5.89     11.59 o 
   4   7   6       10.25       18.24     14.27 o 
   5   7   6      442.35      438.63     49.77 o 
   6   7   6       83.11       56.02     21.57 o 
   7   7   6       79.72       53.82     38.25 o 
   8   7   6        4.40        4.88     15.48 o 
   9   7   6        0.04       -5.82     22.95 o 
  10   7   6        0.65      -10.44     23.40 o 
  11   7   6        2.19       16.56     31.50 o 
 -10   8   6       20.43       29.49     26.16 o 
  -9   8   6      150.53      145.88     39.50 o 
  -8   8   6       96.96      103.18     33.02 o 
  -7   8   6      404.55      405.52     58.95 o 
  -6   8   6      485.07      513.66     45.93 o 
  -5   8   6       97.81      126.65     25.00 o 
  -4   8   6      943.31      962.64     43.21 o 
  -3   8   6      889.07      899.94     41.35 o 
  -2   8   6     1444.76     1436.39     50.42 o 
  -1   8   6      407.94      385.80     31.65 o 
   0   8   6       57.76       68.08     17.94 o 
   1   8   6      233.40      241.15     37.37 o 
   2   8   6      256.45      284.12     41.68 o 
   3   8   6      302.09      370.54     47.93 o 
   4   8   6       89.55       88.85     26.91 o 
   5   8   6      323.01      277.52     43.17 o 
   6   8   6      507.67      494.72     56.06 o 
   7   8   6      598.61      612.26     59.25 o 
   8   8   6       73.60      118.44     32.19 o 
   9   8   6        4.51       -3.96     27.18 o 
  10   8   6        2.28        8.82     30.60 o 
  -9   9   6       11.74       17.95     24.93 o 
  -8   9   6       11.76       25.76     27.08 o 
  -7   9   6      115.27       50.08     32.94 o 
  -6   9   6       68.46       59.93     22.30 o 
  -5   9   6        0.05       -8.87     12.86 o 
  -4   9   6        1.01       -7.76     11.21 o 
  -3   9   6        0.45       -1.24     10.22 o 
  -2   9   6      104.55       89.47     18.59 o 
  -1   9   6        6.48        8.57     10.80 o 
   0   9   6        3.04       -5.58     14.64 o 
   1   9   6      219.18      150.35     32.69 o 
   2   9   6        1.45       -7.46     14.79 o 
   3   9   6        6.94       10.35     16.87 o 
   4   9   6       28.09       15.20     17.34 o 
   5   9   6        9.57       -1.22     16.29 o 
   6   9   6       40.54       11.67     19.07 o 
   7   9   6       12.42       -4.47     17.40 o 
   8   9   6       28.49        4.46     20.27 o 
  -7  10   6      129.22      149.76     58.14 o 
  -6  10   6       49.00       46.57     28.61 o 
  -5  10   6       77.48       81.04     30.38 o 
  -4  10   6      133.50      109.94     27.01 o 
  -3  10   6        6.26        5.80     15.32 o 
  -2  10   6       18.94       11.87     22.14 o 
  -1  10   6      236.39      232.81     42.21 o 
   0  10   6      476.52      547.32     77.85 o 
   1  10   6      278.31      284.31     45.99 o 
   2  10   6      377.10      384.52     53.43 o 
   3  10   6      288.43      201.14     41.17 o 
   4  10   6      109.89      112.34     33.64 o 
   5  10   6      166.70      185.12     43.39 o 
   6  10   6       77.26       33.27     25.20 o 
   7  10   6       55.66       41.61     26.85 o 
  -5  11   6        3.36      -11.52     34.74 o 
  -4  11   6       19.60       47.13     28.54 o 
  -3  11   6       31.18       11.86     24.13 o 
  -2  11   6       19.00       13.60     23.35 o 
  -1  11   6        3.67       -3.52     21.81 o 
   0  11   6        5.95       -4.84     20.63 o 
   1  11   6       82.18       89.23     32.60 o 
   2  11   6        9.20       -0.41     19.72 o 
   3  11   6       75.91       94.93     33.40 o 
   4  11   6        1.48       18.11     23.24 o 
   5  11   6        0.07      -28.80     30.06 o 
 -13   1   7        2.33       23.25     22.48 o 
 -12   1   7       66.92       70.33     28.93 o 
 -11   1   7      166.69      194.94     30.75 o 
 -10   1   7        6.53       20.42     14.95 o 
  -9   1   7      714.80      733.32     43.06 o 
  -8   1   7      413.32      386.66     35.15 o 
  -7   1   7       97.30       90.75     18.62 o 
  -6   1   7      415.96      421.86     35.31 o 
  -5   1   7     2126.26     1961.84     62.56 o 
  -4   1   7     8884.55     8974.30    251.11 o 
  -3   1   7      648.99      561.51     16.95 o 
  -2   1   7       57.97       61.97      7.70 o 
  -1   1   7      851.03      715.26     28.35 o 
   0   1   7     1903.59     2038.72     40.06 o 
   1   1   7        4.45        9.86      5.72 o 
   2   1   7     6215.80     6253.26     70.46 o 
   3   1   7     4133.76     4338.33     97.64 o 
   4   1   7      212.43      217.06     21.44 o 
   5   1   7      424.86      453.50     23.86 o 
   6   1   7      197.63      184.76     20.50 o 
   7   1   7      893.31      879.34     51.00 o 
   8   1   7      855.99      788.66     53.44 o 
   9   1   7      215.20      251.73     30.01 o 
  10   1   7      447.16      435.16     35.39 o 
  11   1   7       35.34       30.51     22.02 o 
  12   1   7       57.14       37.40     25.10 o 
  13   1   7       76.69      101.22     34.12 o 
 -13   2   7       10.38       11.87     22.27 o 
 -12   2   7       78.18       74.69     29.11 o 
 -11   2   7       12.20        4.91     14.86 o 
 -10   2   7       31.11       23.52     15.34 o 
  -9   2   7       61.52       54.10     17.34 o 
  -8   2   7      315.87      318.84     32.67 o 
  -7   2   7        4.60        6.79     10.41 o 
  -6   2   7      135.40       99.00     20.92 o 
  -5   2   7       18.94       12.51      7.04 o 
  -4   2   7       11.89       11.83      5.37 o 
  -3   2   7      835.43      958.13     23.96 o 
  -2   2   7       26.13       18.48      5.26 o 
  -1   2   7     2409.42     2420.16     35.74 o 
   0   2   7     2429.72     2449.23     46.99 o 
   1   2   7        0.13        1.96      5.52 o 
   2   2   7     1390.67     1411.80     37.30 o 
   3   2   7      109.95       82.71      9.70 o 
   4   2   7      792.18      756.31     28.68 o 
   5   2   7      324.81      329.20     23.23 o 
   6   2   7      124.06      148.79     18.26 o 
   7   2   7      299.85      311.87     26.31 o 
   8   2   7     1142.45     1133.31     42.82 o 
   9   2   7        5.99        2.25      9.07 o 
  10   2   7       99.10       81.55     17.88 o 
  11   2   7        1.33        5.56     18.12 o 
  12   2   7       14.94       11.17     22.44 o 
  13   2   7       61.52       48.43     26.14 o 
 -13   3   7       39.29       48.60     43.92 o 
 -12   3   7      105.28      117.71     32.65 o 
 -11   3   7      324.30      314.10     42.64 o 
 -10   3   7      856.30      953.97     86.37 o 
  -9   3   7      956.25      963.81     58.02 o 
  -8   3   7      627.38      581.99     37.02 o 
  -7   3   7      363.11      389.40     32.29 o 
  -6   3   7      679.11      633.80     34.29 o 
  -5   3   7      223.89      262.30     19.17 o 
  -4   3   7      423.16      422.05     23.52 o 
  -3   3   7     4595.75     4654.22     93.12 o 
  -2   3   7     6439.48     6070.51    118.45 o 
  -1   3   7     4241.95     4312.79     58.38 o 
   0   3   7     2027.28     1827.91     44.51 o 
   1   3   7     1346.80     1467.75     72.98 o 
   2   3   7      835.02      764.56     26.71 o 
   3   3   7     3515.81     3725.83    140.81 o 
   4   3   7       45.92       36.35      9.48 o 
   5   3   7      725.16      685.44     30.01 o 
   6   3   7      370.32      344.61     25.56 o 
   7   3   7       32.47       29.56     11.26 o 
   8   3   7       92.72       97.76     17.22 o 
   9   3   7      928.80      942.15     42.27 o 
  10   3   7      135.18      189.53     24.65 o 
  11   3   7       41.02       49.53     25.01 o 
  12   3   7       40.46       86.45     30.88 o 
 -12   4   7       58.54       23.22     38.70 o 
 -11   4   7       67.75       52.72     25.98 o 
 -10   4   7      109.59      106.07     29.96 o 
  -9   4   7        4.11       13.02     17.37 o 
  -8   4   7        0.12       -0.74     13.74 o 
  -7   4   7        0.42       -4.31     12.98 o 
  -6   4   7       10.46        2.89     12.66 o 
  -5   4   7      318.10      340.66     18.62 o 
  -4   4   7      162.79      173.54     14.00 o 
  -3   4   7      775.92      851.60     41.47 o 
  -2   4   7      464.67      494.34     23.29 o 
  -1   4   7      898.74      999.06     37.01 o 
   0   4   7       82.91       97.69     14.60 o 
   1   4   7      344.44      347.75     16.20 o 
   2   4   7      431.68      508.15     21.34 o 
   3   4   7       55.22       46.35      9.81 o 
   4   4   7        1.31        2.17      7.93 o 
   5   4   7        5.47        3.94      7.32 o 
   6   4   7      206.38      220.36     22.31 o 
   7   4   7       88.30      103.90     17.18 o 
   8   4   7      342.13      371.45     31.74 o 
   9   4   7        5.78       22.50     11.73 o 
  10   4   7        7.29        5.39     11.39 o 
  11   4   7        0.26       -2.29     19.10 o 
  12   4   7        0.39       13.74     20.86 o 
 -12   5   7      167.06      171.54     65.16 o 
 -11   5   7       27.59       49.20     27.07 o 
 -10   5   7       69.03       73.28     28.15 o 
  -9   5   7      264.84      282.40     43.64 o 
  -8   5   7      436.00      418.67     50.49 o 
  -7   5   7      372.94      414.39     48.35 o 
  -6   5   7      349.29      322.90     41.41 o 
  -5   5   7      328.00      369.90     32.33 o 
  -4   5   7     1443.67     1416.37     41.86 o 
  -3   5   7      358.28      391.97     24.80 o 
  -2   5   7      570.05      561.72     27.02 o 
  -1   5   7       43.48       27.13     11.26 o 
   0   5   7      965.22      934.40     39.71 o 
   1   5   7     2130.96     2229.38     87.50 o 
   2   5   7      546.54      530.90     30.52 o 
   3   5   7      165.44      170.83     27.55 o 
   4   5   7      327.66      318.80     38.04 o 
   5   5   7       63.14       45.83     26.01 o 
   6   5   7        2.40        1.69      9.48 o 
   7   5   7      172.30      194.99     23.03 o 
   8   5   7      452.98      482.82     36.65 o 
   9   5   7       98.93       84.75     18.26 o 
  10   5   7      466.22      477.25     46.62 o 
  11   5   7      171.34      204.96     41.74 o 
  12   5   7       18.95       34.48     26.09 o 
 -11   6   7       25.36        8.55     23.89 o 
 -10   6   7       26.83       18.36     24.06 o 
  -9   6   7       12.63        0.39     18.92 o 
  -8   6   7       59.55       45.66     22.58 o 
  -7   6   7       33.24       25.26     25.38 o 
  -6   6   7       75.57       91.97     24.99 o 
  -5   6   7      362.06      309.44     32.29 o 
  -4   6   7      604.49      565.95     30.18 o 
  -3   6   7      379.04      361.49     27.89 o 
  -2   6   7      456.60      436.65     28.05 o 
  -1   6   7      434.61      440.11     30.38 o 
   0   6   7       32.06       36.64     12.80 o 
   1   6   7      712.93      670.11     35.93 o 
   2   6   7       16.42       19.46     10.57 o 
   3   6   7      127.69      117.72     24.70 o 
   4   6   7       39.21       20.09     16.14 o 
   5   6   7        0.58        1.40     11.81 o 
   6   6   7      403.10      410.47     47.41 o 
   7   6   7       24.35       32.80     20.88 o 
   8   6   7      179.07      160.27     32.13 o 
   9   6   7        2.01        3.46     12.36 o 
  10   6   7        7.36       -7.41     16.25 o 
  11   6   7        4.05       10.08     26.82 o 
 -11   7   7        0.85       15.34     24.37 o 
 -10   7   7       76.58       30.52     26.27 o 
  -9   7   7       58.21       26.28     24.87 o 
  -8   7   7      260.74      309.71     47.28 o 
  -7   7   7      231.65      268.55     42.81 o 
  -6   7   7      100.33      101.51     22.61 o 
  -5   7   7      284.07      322.70     34.99 o 
  -4   7   7       14.80       20.88     11.15 o 
  -3   7   7      994.39     1021.50     41.35 o 
  -2   7   7      856.12      877.42     38.14 o 
  -1   7   7      299.21      308.27     27.22 o 
   0   7   7        5.18        0.04     10.27 o 
   1   7   7      138.28      157.30     23.60 o 
   2   7   7      137.75      111.24     25.62 o 
   3   7   7      118.91      132.32     28.83 o 
   4   7   7      968.20      962.53     89.91 o 
   5   7   7      875.91      805.49     57.63 o 
   6   7   7      706.90      672.21     54.44 o 
   7   7   7      557.32      535.37     57.75 o 
   8   7   7       57.95       58.57     35.64 o 
   9   7   7       22.29        2.58     18.42 o 
  10   7   7       12.21       29.88     30.06 o 
 -10   8   7        1.79      -20.16     21.89 o 
  -9   8   7        0.17      -25.81     19.81 o 
  -8   8   7       59.69       79.64     30.20 o 
  -7   8   7      167.82      174.41     36.83 o 
  -6   8   7        0.64       -7.93     13.77 o 
  -5   8   7        6.40       15.24     14.36 o 
  -4   8   7       77.40       79.84     18.08 o 
  -3   8   7       87.11       86.38     17.69 o 
  -2   8   7      147.25      127.66     19.88 o 
  -1   8   7       77.49       65.42     14.95 o 
   0   8   7      206.14      191.68     27.06 o 
   1   8   7      331.98      313.44     44.64 o 
   2   8   7       72.57       51.16     27.09 o 
   3   8   7       48.26       32.92     20.03 o 
   4   8   7       55.52       65.04     23.99 o 
   5   8   7       12.26       15.36     17.24 o 
   6   8   7        0.97        8.34     16.28 o 
   7   8   7       16.44       31.60     21.51 o 
   8   8   7       41.47       24.29     21.13 o 
   9   8   7        0.54       -7.80     18.36 o 
  -8   9   7       64.28       98.89     34.49 o 
  -7   9   7      189.06      231.31     54.45 o 
  -6   9   7       67.84       72.00     22.47 o 
  -5   9   7      250.86      228.34     33.99 o 
  -4   9   7       82.37      101.17     20.82 o 
  -3   9   7      228.92      245.81     28.58 o 
  -2   9   7      458.69      460.84     36.97 o 
  -1   9   7      495.02      510.14     37.20 o 
   0   9   7      756.57      731.09     45.34 o 
   1   9   7      131.65      168.67     36.38 o 
   2   9   7       98.01       77.01     27.03 o 
   3   9   7     1408.90     1436.64     82.41 o 
   4   9   7      439.74      379.26     52.12 o 
   5   9   7       80.21       66.30     24.41 o 
   6   9   7      159.63      162.94     37.10 o 
   7   9   7       41.15       14.86     22.88 o 
   8   9   7      107.71      109.06     34.30 o 
  -6  10   7        8.78       13.32     34.20 o 
  -5  10   7        0.19       13.22     23.60 o 
  -4  10   7       30.18       15.64     16.81 o 
  -3  10   7        0.29       10.57     15.51 o 
  -2  10   7        6.89        8.99     15.83 o 
  -1  10   7       24.30       15.20     21.31 o 
   0  10   7       25.44       14.98     19.84 o 
   1  10   7       11.63       -4.78     16.92 o 
   2  10   7      124.33      113.28     32.99 o 
   3  10   7      129.09      119.41     34.96 o 
   4  10   7       80.60       40.66     30.42 o 
   5  10   7        7.10        3.61     20.51 o 
   6  10   7       12.13       20.10     22.70 o 
   7  10   7       24.35       -4.68     28.80 o 
  -5  11   7       16.32      -11.88     31.68 o 
  -4  11   7       22.50       10.61     20.83 o 
  -3  11   7       51.04       36.71     28.07 o 
  -2  11   7       43.62       15.29     25.22 o 
  -1  11   7      116.21      141.46     38.35 o 
   0  11   7       77.22       58.05     32.22 o 
   1  11   7      127.91      106.08     32.29 o 
   2  11   7      257.80      212.34     44.02 o 
   3  11   7        4.12        1.09     19.58 o 
   4  11   7       90.89       49.68     38.88 o 
 -13   0   8       36.22       44.64     37.80 o 
 -12   0   8      194.72      187.74     59.40 o 
 -11   0   8      113.20       75.79     29.52 o 
 -10   0   8      287.50      236.71     38.83 o 
  -9   0   8       46.95       74.70     36.18 o 
  -8   0   8      706.04      708.85     72.00 o 
  -7   0   8     1045.51      998.47     78.12 o 
  -6   0   8      276.94      295.56     47.52 o 
  -5   0   8      336.57      296.28     43.92 o 
  -4   0   8     2575.42     2421.75     93.42 o 
  -3   0   8     1262.61     1208.71     35.96 o 
  -2   0   8     1768.96     1809.70     53.01 o 
  -1   0   8        5.90        9.54      9.18 o 
   0   0   8      316.77      341.46     31.86 o 
   1   0   8       93.11      186.48     30.24 o 
   2   0   8     3863.10     3864.83    115.38 o 
   3   0   8     4120.34     3986.64    125.19 o 
   4   0   8     1736.03     1640.67     59.05 o 
   5   0   8      913.08      874.97     46.97 o 
   6   0   8      157.55      188.37     31.68 o 
   7   0   8      822.86      939.67     82.53 o 
   8   0   8       29.46        8.65     13.94 o 
   9   0   8      772.98      760.70     98.82 o 
  10   0   8      225.94      209.23     53.37 o 
  11   0   8      118.36       89.46     43.92 o 
  12   0   8      196.85      167.40     55.44 o 
 -13   1   8       84.03       67.22     41.94 o 
 -12   1   8       55.01       52.84     26.96 o 
 -11   1   8      122.61      131.73     26.89 o 
 -10   1   8       72.89       39.56     18.02 o 
  -9   1   8      257.58      236.94     30.21 o 
  -8   1   8      251.45      249.89     29.16 o 
  -7   1   8       83.92       80.49     17.49 o 
  -6   1   8       57.96       55.62     30.06 o 
  -5   1   8     1114.34     1147.28     50.14 o 
  -4   1   8      685.07      672.50     18.47 o 
  -3   1   8      361.06      385.45     15.58 o 
  -2   1   8       39.37       45.51      7.41 o 
  -1   1   8       33.53       30.20      9.60 o 
   0   1   8     2860.22     2961.94     91.80 o 
   1   1   8      625.74      652.25     25.03 o 
   2   1   8       16.81       18.03      5.93 o 
   3   1   8       92.67       85.49      8.81 o 
   4   1   8       36.05       66.40     14.09 o 
   5   1   8      291.28      306.24     23.93 o 
   6   1   8      111.52      129.07     17.36 o 
   7   1   8       87.76       64.80     13.44 o 
   8   1   8      424.99      356.83     30.00 o 
   9   1   8        0.01        7.94      9.47 o 
  10   1   8       53.96       50.28     15.77 o 
  11   1   8       46.52       53.92     26.28 o 
  12   1   8        2.60        0.45     21.81 o 
  13   1   8        0.99      -12.78     27.90 o 
 -13   2   8       26.55       13.92     26.46 o 
 -12   2   8       15.55       32.66     19.11 o 
 -11   2   8      332.45      351.77     39.61 o 
 -10   2   8      324.80      320.84     36.96 o 
  -9   2   8      175.41      175.75     26.47 o 
  -8   2   8      460.63      436.64     36.20 o 
  -7   2   8      634.77      623.13     36.67 o 
  -6   2   8      402.78      400.79     30.75 o 
  -5   2   8     1935.41     1939.65     53.37 o 
  -4   2   8     1182.60     1110.82     34.24 o 
  -3   2   8     2248.07     2221.56     36.81 o 
  -2   2   8     2835.43     2762.84     38.22 o 
  -1   2   8     1516.29     1482.91     30.38 o 
   0   2   8     2227.70     2254.56     83.04 o 
   1   2   8     4864.35     5074.55    183.22 o 
   2   2   8      837.86      785.49     27.51 o 
   3   2   8     1486.44     1576.29     88.67 o 
   4   2   8     3211.89     3283.19     96.36 o 
   5   2   8     1062.35     1073.54     37.16 o 
   6   2   8      523.25      505.48     27.95 o 
   7   2   8        2.86        5.08      8.42 o 
   8   2   8      286.49      286.55     27.66 o 
   9   2   8      508.26      549.66     34.81 o 
  10   2   8       28.32       19.61     12.46 o 
  11   2   8       31.37       33.72     21.54 o 
  12   2   8       39.83       46.74     23.88 o 
 -12   3   8        7.05       -7.95     20.40 o 
 -11   3   8        4.94        7.15     19.38 o 
 -10   3   8        2.43       19.26     15.42 o 
  -9   3   8       96.52      109.38     22.80 o 
  -8   3   8       19.99       23.52     13.44 o 
  -7   3   8      249.35      234.01     27.34 o 
  -6   3   8        2.63       -0.90      9.53 o 
  -5   3   8       68.04       76.58     12.53 o 
  -4   3   8       68.61       63.98      9.37 o 
  -3   3   8      112.75      111.19     10.92 o 
  -2   3   8     1135.36     1172.31     28.08 o 
  -1   3   8       99.06       87.26      9.43 o 
   0   3   8        0.03       -0.02      5.73 o 
   1   3   8      285.30      281.76     21.71 o 
   2   3   8       10.52       19.62      7.06 o 
   3   3   8      190.01      253.67     17.07 o 
   4   3   8      259.66      252.06     24.44 o 
   5   3   8        4.59       -2.03      6.53 o 
   6   3   8      184.86      180.88     20.14 o 
   7   3   8      871.47      846.32     37.38 o 
   8   3   8        6.44        3.25      9.07 o 
   9   3   8        6.64       10.72     11.17 o 
  10   3   8       26.93       15.37     12.49 o 
  11   3   8       84.14       44.40     23.88 o 
  12   3   8        5.18       27.89     22.22 o 
 -12   4   8       16.88       24.37     25.50 o 
 -11   4   8       23.52       29.12     24.45 o 
 -10   4   8      177.16      177.78     36.96 o 
  -9   4   8      166.61      158.34     34.08 o 
  -8   4   8      263.96      259.38     38.78 o 
  -7   4   8      262.25      275.40     38.69 o 
  -6   4   8      595.29      530.33     43.27 o 
  -5   4   8     1551.46     1476.49     49.82 o 
  -4   4   8      387.69      368.39     32.61 o 
  -3   4   8     4553.42     4801.41    121.18 o 
  -2   4   8     4852.30     4834.23    154.38 o 
  -1   4   8     4798.38     5127.10     92.09 o 
   0   4   8     4230.96     4134.53     83.31 o 
   1   4   8      720.91      841.90     35.10 o 
   2   4   8       82.32       80.48     11.27 o 
   3   4   8      617.26      651.44     25.73 o 
   4   4   8      697.12      646.82     39.22 o 
   5   4   8      369.41      372.14     30.49 o 
   6   4   8       10.07        4.29      8.64 o 
   7   4   8      491.38      488.11     32.12 o 
   8   4   8      154.50      210.06     24.73 o 
   9   4   8      219.91      227.86     27.15 o 
  10   4   8      414.57      363.01     34.65 o 
  11   4   8      233.47      260.08     45.39 o 
  12   4   8       80.51      123.37     37.45 o 
 -12   5   8       12.91       10.09     26.52 o 
 -11   5   8        1.02       15.25     24.76 o 
 -10   5   8       47.96       38.45     24.60 o 
  -9   5   8       15.14        7.88     18.19 o 
  -8   5   8        0.00       -0.54     15.72 o 
  -7   5   8       33.69       16.36     17.44 o 
  -6   5   8      146.65      169.03     31.05 o 
  -5   5   8      472.22      488.33     36.65 o 
  -4   5   8      298.61      312.12     24.57 o 
  -3   5   8      562.66      538.94     27.19 o 
  -2   5   8      173.93      203.48     26.73 o 
  -1   5   8       90.83      101.91     17.80 o 
   0   5   8      462.83      488.33     29.82 o 
   1   5   8      422.61      427.51     28.56 o 
   2   5   8       30.32       35.17     11.42 o 
   3   5   8        1.51       -0.12      7.16 o 
   4   5   8      564.62      575.45     43.26 o 
   5   5   8      546.55      481.26     44.54 o 
   6   5   8     1236.95     1138.05     63.89 o 
   7   5   8        8.06       10.96     14.83 o 
   8   5   8      138.85      102.46     21.63 o 
   9   5   8      196.33      186.99     26.66 o 
  10   5   8        0.22       -0.91     11.94 o 
  11   5   8        3.81        6.48     28.98 o 
 -11   6   8        4.38       10.37     23.67 o 
 -10   6   8       49.45       54.00     26.59 o 
  -9   6   8      132.31      125.69     33.55 o 
  -8   6   8      118.09      135.54     32.94 o 
  -7   6   8      739.25      745.41     84.42 o 
  -6   6   8      820.19      848.60     74.43 o 
  -5   6   8      626.20      577.97     37.75 o 
  -4   6   8       10.17        7.46      9.20 o 
  -3   6   8      304.64      331.89     27.09 o 
  -2   6   8      185.23      180.21     20.51 o 
  -1   6   8      444.13      500.01     32.80 o 
   0   6   8       97.05       80.81     17.04 o 
   1   6   8      513.95      574.53     34.23 o 
   2   6   8      895.34      920.99     52.16 o 
   3   6   8      463.22      470.02     49.68 o 
   4   6   8      731.11      754.89     52.34 o 
   5   6   8      759.58      711.39     78.03 o 
   6   6   8      477.30      386.52     67.77 o 
   7   6   8      520.93      521.92     55.75 o 
   8   6   8      105.16       98.52     27.49 o 
   9   6   8       10.39       12.73     18.43 o 
  10   6   8       27.06        8.08     17.35 o 
  11   6   8       94.45       75.06     40.68 o 
 -10   7   8        0.01       23.62     25.82 o 
  -9   7   8       23.47       16.49     22.26 o 
  -8   7   8        9.81       -0.93     18.93 o 
  -7   7   8       24.85       13.49     20.05 o 
  -6   7   8      265.49      226.17     40.86 o 
  -5   7   8        1.96        0.00     10.33 o 
  -4   7   8        1.14        6.88      9.49 o 
  -3   7   8       55.98       35.64     12.52 o 
  -2   7   8        0.32       -1.09      8.42 o 
  -1   7   8       63.13       59.86     14.03 o 
   0   7   8       19.17       19.95     12.33 o 
   1   7   8      422.00      447.02     36.09 o 
   2   7   8        4.78        0.62     11.76 o 
   3   7   8       13.07       -5.84     11.29 o 
   4   7   8        0.53      -12.85     10.30 o 
   5   7   8       40.21       18.23     15.53 o 
   6   7   8        1.10        1.85     14.13 o 
   7   7   8       31.58       20.59     17.66 o 
   8   7   8       49.74       53.19     24.55 o 
   9   7   8        3.16        5.75     16.91 o 
  10   7   8        0.25        1.26     29.16 o 
  -9   8   8       58.11       33.85     27.38 o 
  -8   8   8      228.19      218.92     44.43 o 
  -7   8   8       90.50      131.57     34.01 o 
  -6   8   8      297.48      307.17     46.51 o 
  -5   8   8      292.39      301.14     36.30 o 
  -4   8   8      231.81      248.91     30.48 o 
  -3   8   8      269.60      298.06     29.57 o 
  -2   8   8      144.28      133.47     20.40 o 
  -1   8   8      271.16      298.72     28.74 o 
   0   8   8      502.34      539.08     42.52 o 
   1   8   8       23.65       35.79     15.02 o 
   2   8   8       41.47       77.31     23.74 o 
   3   8   8       62.38       73.18     24.59 o 
   4   8   8      390.44      370.12     49.51 o 
   5   8   8      668.96      692.17     58.16 o 
   6   8   8      379.01      407.33     52.67 o 
   7   8   8       32.24       15.93     18.33 o 
   8   8   8       63.72       68.21     29.07 o 
   9   8   8        3.90       14.80     20.87 o 
  -8   9   8       24.87        7.38     22.91 o 
  -7   9   8        7.52        1.91     22.64 o 
  -6   9   8       15.37       -7.25     20.37 o 
  -5   9   8        0.83       -7.95     14.95 o 
  -4   9   8        6.78       11.23     12.82 o 
  -3   9   8        7.39        9.62     12.63 o 
  -2   9   8       44.78       28.60     13.72 o 
  -1   9   8        4.77       -1.73     10.00 o 
   0   9   8       35.52       27.44     13.33 o 
   1   9   8        1.26        3.44     15.87 o 
   2   9   8        9.42        3.27     16.91 o 
   3   9   8        4.72       -6.94     15.06 o 
   4   9   8        4.12       18.17     18.20 o 
   5   9   8        0.67        0.78     17.09 o 
   6   9   8       15.44       10.49     25.74 o 
   7   9   8        5.79       -2.01     20.17 o 
   8   9   8       10.71       -0.30     20.76 o 
  -6  10   8       87.06       57.60     40.50 o 
  -5  10   8      147.97      171.97     39.11 o 
  -4  10   8       72.72       77.57     30.32 o 
  -3  10   8       13.38       26.12     17.07 o 
  -2  10   8      115.90      154.84     30.21 o 
  -1  10   8      667.57      644.80     68.03 o 
   0  10   8      363.50      394.23     54.28 o 
   1  10   8       75.51       54.31     25.52 o 
   2  10   8        1.36       -2.87     17.77 o 
   3  10   8      228.13      236.03     45.26 o 
   4  10   8      105.40       86.37     31.42 o 
   5  10   8      148.21      110.17     33.60 o 
   6  10   8       46.75       73.94     30.56 o 
  -4  11   8       20.12        6.30     29.88 o 
  -3  11   8        1.60       -4.07     16.15 o 
  -2  11   8        1.60       -4.97     21.37 o 
  -1  11   8       18.10       29.62     26.34 o 
   0  11   8        8.07       11.69     21.14 o 
   1  11   8       14.62       10.31     19.89 o 
   2  11   8       97.00       70.25     28.54 o 
   3  11   8       15.30        7.73     19.05 o 
 -13   1   9       15.70       28.66     25.42 o 
 -12   1   9       65.83       66.67     20.79 o 
 -11   1   9       64.04       56.20     21.35 o 
 -10   1   9       14.66       -0.25     13.97 o 
  -9   1   9      153.83      167.55     26.90 o 
  -8   1   9     1166.45     1137.35     51.10 o 
  -7   1   9      105.87      117.32     20.91 o 
  -6   1   9      198.12      215.21     30.63 o 
  -5   1   9      822.68      784.29     42.88 o 
  -4   1   9     1169.06     1133.15     25.70 o 
  -3   1   9     1237.22     1147.36     30.27 o 
  -2   1   9        8.45        9.73      6.24 o 
  -1   1   9     4880.46     4562.70     79.31 o 
   0   1   9      458.29      415.09     39.24 o 
   1   1   9     2082.41     1981.90     44.84 o 
   2   1   9     2000.07     1885.98     42.68 o 
   3   1   9     2215.64     2150.28     38.21 o 
   4   1   9      100.09       87.80     13.56 o 
   5   1   9     2515.69     2445.26     62.01 o 
   6   1   9     1397.34     1475.37     45.96 o 
   7   1   9        9.46        1.24      8.41 o 
   8   1   9       79.71      100.09     18.21 o 
   9   1   9      471.83      445.82     35.56 o 
  10   1   9      223.03      268.20     29.39 o 
  11   1   9      173.42      198.39     40.22 o 
  12   1   9       32.07       28.59     24.34 o 
 -13   2   9       26.19        8.28     36.54 o 
 -12   2   9       28.01       -0.10     17.59 o 
 -11   2   9       62.19       47.11     20.36 o 
 -10   2   9       20.38        6.69     14.56 o 
  -9   2   9       84.32       62.69     18.84 o 
  -8   2   9       41.36       44.96     15.71 o 
  -7   2   9      236.76      192.87     33.62 o 
  -6   2   9       39.13       10.68     10.44 o 
  -5   2   9       33.56       41.96     13.55 o 
  -4   2   9      150.82      129.37     11.51 o 
  -3   2   9       70.49       61.56      8.70 o 
  -2   2   9       24.07       25.77      6.25 o 
  -1   2   9        9.90        7.65      6.53 o 
   0   2   9       56.70       59.37     11.47 o 
   1   2   9       71.05       93.43     13.55 o 
   2   2   9       25.22       37.43      8.22 o 
   3   2   9      169.28      138.22     13.44 o 
   4   2   9        0.37        4.04      8.05 o 
   5   2   9      102.50       80.58     14.22 o 
   6   2   9      518.17      489.26     28.09 o 
   7   2   9      990.93      949.92     52.17 o 
   8   2   9      228.67      211.26     24.11 o 
   9   2   9       15.57        6.91     11.03 o 
  10   2   9       64.87       65.47     17.91 o 
  11   2   9        0.32        2.23     14.99 o 
  12   2   9        1.38        2.79     18.90 o 
 -12   3   9      110.79       86.50     32.69 o 
 -11   3   9      386.87      352.20     52.78 o 
 -10   3   9      360.02      288.83     44.22 o 
  -9   3   9      237.57      206.93     36.83 o 
  -8   3   9       92.55      103.41     21.07 o 
  -7   3   9        2.19       -2.64     10.61 o 
  -6   3   9     1012.13     1005.27     43.39 o 
  -5   3   9      325.90      322.18     27.36 o 
  -4   3   9      662.02      611.77     21.48 o 
  -3   3   9      752.79      773.25     29.11 o 
  -2   3   9     2220.72     2093.98     54.79 o 
  -1   3   9      798.05      826.50     24.02 o 
   0   3   9      968.15      842.87     33.55 o 
   1   3   9      370.62      351.49     23.33 o 
   2   3   9     2203.42     2250.89     75.84 o 
   3   3   9     1612.81     1724.94     55.12 o 
   4   3   9     1785.44     1821.54     88.65 o 
   5   3   9      524.39      510.41     27.76 o 
   6   3   9      532.05      502.52     30.30 o 
   7   3   9      635.31      668.01     38.39 o 
   8   3   9      866.34     1010.01     50.58 o 
   9   3   9        8.17        7.79     11.00 o 
  10   3   9      270.94      337.43     33.66 o 
  11   3   9       91.85      108.88     25.76 o 
  12   3   9       28.63       41.45     26.93 o 
 -12   4   9       51.23       39.01     28.16 o 
 -11   4   9        8.04        7.16     22.22 o 
 -10   4   9       20.51        8.78     19.83 o 
  -9   4   9      175.73      132.94     37.62 o 
  -8   4   9       33.01       25.58     18.79 o 
  -7   4   9       69.85       70.90     22.36 o 
  -6   4   9      288.31      256.76     36.22 o 
  -5   4   9       27.18       26.31     15.51 o 
  -4   4   9        0.85        1.47      7.11 o 
  -3   4   9        0.25        0.94      6.98 o 
  -2   4   9      863.94      897.08     32.48 o 
  -1   4   9      183.64      187.25     21.02 o 
   0   4   9       15.20       22.59      9.95 o 
   1   4   9       86.21       72.24     14.60 o 
   2   4   9      643.32      722.68     36.82 o 
   3   4   9       42.56       31.25     15.30 o 
   4   4   9      488.20      509.41     30.75 o 
   5   4   9      937.61      882.30     52.80 o 
   6   4   9        1.80        3.86     10.61 o 
   7   4   9      369.22      337.54     29.82 o 
   8   4   9      118.93      109.37     19.92 o 
   9   4   9      147.78      145.36     22.42 o 
  10   4   9        5.37       10.62     12.64 o 
  11   4   9       31.12       47.51     20.15 o 
  12   4   9       54.97       74.88     45.18 o 
 -12   5   9       11.05       34.38     38.70 o 
 -11   5   9        1.60       -6.02     21.76 o 
 -10   5   9       61.35       36.66     24.46 o 
  -9   5   9       72.19       34.43     22.20 o 
  -8   5   9       14.14       23.84     18.04 o 
  -7   5   9      308.03      327.35     44.32 o 
  -6   5   9      315.07      304.86     41.01 o 
  -5   5   9      244.22      293.59     30.59 o 
  -4   5   9      156.47      171.21     21.67 o 
  -3   5   9        3.40        4.71      7.93 o 
  -2   5   9      728.44      666.01     30.57 o 
  -1   5   9     3475.75     3801.21     89.50 o 
   0   5   9     1887.07     1923.56     60.81 o 
   1   5   9      905.37      998.93     41.97 o 
   2   5   9       20.58       14.97      9.39 o 
   3   5   9      198.27      209.27     26.12 o 
   4   5   9      474.67      506.48     41.97 o 
   5   5   9      299.39      248.51     35.51 o 
   6   5   9     1182.75     1183.16     67.05 o 
   7   5   9      895.81      815.18     57.33 o 
   8   5   9      303.48      296.00     35.24 o 
   9   5   9      241.33      204.30     30.95 o 
  10   5   9       72.55       65.83     21.19 o 
  11   5   9      106.83       83.45     30.01 o 
 -11   6   9       16.04       16.22     26.34 o 
 -10   6   9        7.58       -3.13     20.79 o 
  -9   6   9       35.36       20.74     23.13 o 
  -8   6   9       30.23       41.74     22.08 o 
  -7   6   9      118.97       95.64     27.84 o 
  -6   6   9      164.62      149.59     31.80 o 
  -5   6   9      226.55      180.77     25.41 o 
  -4   6   9       11.09        1.44      8.81 o 
  -3   6   9       74.79       75.08     14.76 o 
  -2   6   9       16.74       11.81      8.71 o 
  -1   6   9      210.86      235.62     26.91 o 
   0   6   9      277.59      354.17     32.35 o 
   1   6   9      274.43      256.75     28.29 o 
   2   6   9        0.37       -1.44      8.73 o 
   3   6   9       10.46       14.92     14.13 o 
   4   6   9       15.48       16.29     14.33 o 
   5   6   9       35.82       28.83     17.03 o 
   6   6   9       14.44        3.78     14.25 o 
   7   6   9        7.04       -2.08     14.18 o 
   8   6   9       29.43       25.56     19.98 o 
   9   6   9        7.36        4.25     17.68 o 
  10   6   9       28.09       -4.54     19.60 o 
 -10   7   9        7.59        5.83     22.26 o 
  -9   7   9        1.85        8.76     22.86 o 
  -8   7   9       40.22       53.13     26.85 o 
  -7   7   9      797.34      832.60     65.16 o 
  -6   7   9      209.10      213.87     41.40 o 
  -5   7   9      251.56      238.51     30.86 o 
  -4   7   9      991.38      964.88     47.05 o 
  -3   7   9      292.18      299.65     28.17 o 
  -2   7   9      166.53      170.27     21.59 o 
  -1   7   9       37.49       48.53     12.56 o 
   0   7   9      708.56      710.80     46.49 o 
   1   7   9     1256.30     1358.15     55.97 o 
   2   7   9        4.30        0.40      9.58 o 
   3   7   9      180.55      224.12     37.28 o 
   4   7   9      336.34      339.76     45.50 o 
   5   7   9      560.60      517.38    106.65 o 
   6   7   9      214.13      231.71     39.33 o 
   7   7   9       32.79        5.70     16.05 o 
   8   7   9        2.44        2.58     16.21 o 
   9   7   9       47.84       66.24     27.55 o 
  10   7   9       38.94       50.25     26.08 o 
  -9   8   9        0.11       -9.81     19.34 o 
  -8   8   9       19.04       17.41     24.17 o 
  -7   8   9      117.29      112.98     34.06 o 
  -6   8   9      151.31      154.20     34.89 o 
  -5   8   9       61.73       50.37     18.51 o 
  -4   8   9        3.07        0.73     12.32 o 
  -3   8   9        0.17        4.30      9.68 o 
  -2   8   9      103.05       95.84     18.39 o 
  -1   8   9        2.60       -1.61      9.08 o 
   0   8   9        1.21        4.09     11.10 o 
   1   8   9      352.99      323.11     35.70 o 
   2   8   9      112.16       82.47     32.67 o 
   3   8   9        7.85       19.23     16.58 o 
   4   8   9       37.93       22.51     19.21 o 
   5   8   9        0.15       -3.27     17.46 o 
   6   8   9       12.46       11.29     16.82 o 
   7   8   9        2.68       -2.22     16.51 o 
   8   8   9        0.09       14.87     19.61 o 
   9   8   9       24.51       14.27     21.28 o 
  -8   9   9      269.28      244.08     67.68 o 
  -7   9   9      284.92      297.91     51.43 o 
  -6   9   9      343.94      334.98     72.18 o 
  -5   9   9      228.06      229.23     33.62 o 
  -4   9   9       75.52       73.48     21.88 o 
  -3   9   9       47.63       33.76     14.85 o 
  -2   9   9      242.47      232.78     28.18 o 
  -1   9   9      238.13      231.91     28.06 o 
   0   9   9      307.43      322.55     33.52 o 
   1   9   9      242.74      235.42     41.84 o 
   2   9   9      307.19      334.88     48.10 o 
   3   9   9       10.02        2.44     16.42 o 
   4   9   9       91.90      103.64     33.52 o 
   5   9   9      101.64       87.06     36.45 o 
   6   9   9      264.86      217.51     43.20 o 
   7   9   9      250.24      241.27     45.18 o 
  -6  10   9        3.53       -3.06     33.12 o 
  -5  10   9        4.20        3.86     16.50 o 
  -4  10   9       26.37        7.66     16.57 o 
  -3  10   9       14.36       12.94     14.15 o 
  -2  10   9       23.46       15.58     13.99 o 
  -1  10   9       11.38       28.15     18.34 o 
   0  10   9       19.89       12.86     20.37 o 
   1  10   9      311.34      251.75     66.15 o 
   2  10   9        0.11       -4.35     17.82 o 
   3  10   9        0.13       -0.19     19.70 o 
   4  10   9        8.82       18.34     22.29 o 
   5  10   9        0.96       -4.33     16.22 o 
   6  10   9       14.26       -0.18     28.98 o 
  -3  11   9        0.78        1.89     18.11 o 
  -2  11   9       88.20       72.24     35.64 o 
  -1  11   9      147.69       96.85     33.36 o 
   0  11   9      213.08      206.76     43.88 o 
   1  11   9       52.88       21.68     21.87 o 
   2  11   9        3.59       15.21     23.31 o 
 -13   0  10        1.13        9.54     35.64 o 
 -12   0  10       28.84       36.97     25.79 o 
 -11   0  10       73.21       56.95     27.72 o 
 -10   0  10       72.62       71.97     26.79 o 
  -9   0  10      654.03      726.31     79.38 o 
  -8   0  10       16.55       -6.12     21.96 o 
  -7   0  10       25.94       23.40     23.94 o 
  -6   0  10      265.05      283.32     49.68 o 
  -5   0  10     1483.14     1635.50     88.38 o 
  -4   0  10      211.05      220.50     40.14 o 
  -3   0  10      110.12       76.24     14.23 o 
  -2   0  10     2253.40     2437.37    105.12 o 
  -1   0  10      169.72      199.26     31.14 o 
   0   0  10        5.56       13.14     12.78 o 
   1   0  10     6396.29     6687.63    158.94 o 
   2   0  10     5081.68     4954.92    144.00 o 
   3   0  10     1489.05     1522.64     85.14 o 
   4   0  10     1022.50     1117.00     53.24 o 
   5   0  10      488.03      503.72     39.90 o 
   6   0  10     3676.11     3769.19    105.82 o 
   7   0  10       89.94       87.64     23.47 o 
   8   0  10      239.38      277.87     40.59 o 
   9   0  10      412.55      376.23     46.76 o 
  10   0  10      571.27      594.40     79.29 o 
  11   0  10      145.73      143.94     34.72 o 
  12   0  10      294.88      356.22     77.58 o 
 -13   1  10       21.81       21.42     27.17 o 
 -12   1  10        5.41       -3.72     14.45 o 
 -11   1  10        0.01       -3.62     14.27 o 
 -10   1  10        1.46       -4.16     14.23 o 
  -9   1  10       20.49       11.76     13.82 o 
  -8   1  10        3.19       19.21     13.57 o 
  -7   1  10      209.49      167.54     24.55 o 
  -6   1  10       16.72        4.07     12.33 o 
  -5   1  10      257.15      296.96     33.13 o 
  -4   1  10      357.30      353.42     17.26 o 
  -3   1  10      817.58      851.42     25.57 o 
  -2   1  10       62.61       66.23      9.76 o 
  -1   1  10      806.79      810.84     36.75 o 
   0   1  10      779.69      714.43     52.56 o 
   1   1  10      328.32      335.15     20.70 o 
   2   1  10       74.73       81.94     12.86 o 
   3   1  10      601.31      616.17     22.91 o 
   4   1  10        9.18       15.60      8.41 o 
   5   1  10      293.51      286.88     28.52 o 
   6   1  10      176.27      181.00     21.51 o 
   7   1  10      682.48      678.41     35.17 o 
   8   1  10      141.86      164.84     21.76 o 
   9   1  10      115.94      121.22     20.55 o 
  10   1  10       81.90       54.25     15.96 o 
  11   1  10       59.16       24.82     14.66 o 
  12   1  10        1.58        9.28     20.02 o 
 -12   2  10      261.24      200.70     55.53 o 
 -11   2  10      156.68      172.81     31.44 o 
 -10   2  10      326.13      354.68     39.55 o 
  -9   2  10      226.21      240.40     31.63 o 
  -8   2  10      269.98      260.42     31.22 o 
  -7   2  10     1197.11     1220.76     51.17 o 
  -6   2  10       73.35       52.33     15.16 o 
  -5   2  10      482.00      504.00     30.55 o 
  -4   2  10     1160.15     1137.32     27.68 o 
  -3   2  10      760.77      715.64     22.63 o 
  -2   2  10      191.93      177.90     13.86 o 
  -1   2  10      556.04      539.63     26.71 o 
   0   2  10       53.27       38.06     10.26 o 
   1   2  10      556.10      534.82     26.85 o 
   2   2  10      601.81      558.60     29.29 o 
   3   2  10      800.25      784.58     43.60 o 
   4   2  10      912.46      910.91     39.72 o 
   5   2  10     1583.05     1486.02     45.86 o 
   6   2  10        7.56        6.15      8.74 o 
   7   2  10     1189.78     1181.42     45.25 o 
   8   2  10      281.93      270.90     28.11 o 
   9   2  10      262.93      258.54     29.05 o 
  10   2  10      103.00      124.29     22.28 o 
  11   2  10       39.64       34.28     16.58 o 
  12   2  10      157.77      180.79     42.91 o 
 -12   3  10        8.02       13.41     23.25 o 
 -11   3  10        9.62        2.71     21.72 o 
 -10   3  10        0.27       -5.45     16.65 o 
  -9   3  10       96.89       91.63     28.26 o 
  -8   3  10      203.18      191.46     34.92 o 
  -7   3  10      107.15      106.46     26.58 o 
  -6   3  10        3.59       -3.99     10.60 o 
  -5   3  10       18.01       10.00     10.71 o 
  -4   3  10     1630.46     1589.94     34.22 o 
  -3   3  10       25.28       18.99      7.09 o 
  -2   3  10        5.46        1.59      5.54 o 
  -1   3  10       87.71      107.92     12.05 o 
   0   3  10       60.14       49.83     12.12 o 
   1   3  10        0.15        2.86      8.00 o 
   2   3  10       45.65       36.86     10.88 o 
   3   3  10      494.20      516.73     27.94 o 
   4   3  10      220.61      211.46     23.79 o 
   5   3  10       17.25       14.04     10.38 o 
   6   3  10       44.34       22.21     10.91 o 
   7   3  10       15.75        6.47      9.51 o 
   8   3  10      123.60      119.10     19.86 o 
   9   3  10        5.28        1.25     10.95 o 
  10   3  10       18.85       11.72     13.33 o 
  11   3  10        9.34        2.23     13.46 o 
  12   3  10        5.87      -13.68     25.92 o 
 -12   4  10      223.93      278.58     50.62 o 
 -11   4  10      196.74      195.08     57.51 o 
 -10   4  10      309.42      319.30     49.43 o 
  -9   4  10       91.03       99.12     30.85 o 
  -8   4  10        5.54       13.05     16.40 o 
  -7   4  10      111.33      108.24     27.73 o 
  -6   4  10      473.03      455.96     71.28 o 
  -5   4  10       95.79       93.71     23.20 o 
  -4   4  10      963.13      833.91     47.08 o 
  -3   4  10      453.83      491.01     25.21 o 
  -2   4  10      603.96      559.21     27.07 o 
  -1   4  10     1006.74     1122.72     42.58 o 
   0   4  10     1293.44     1226.70     44.60 o 
   1   4  10     1213.27     1257.14     63.81 o 
   2   4  10       84.83       82.13     15.66 o 
   3   4  10       21.68       20.08      9.46 o 
   4   4  10       57.67       47.96     18.08 o 
   5   4  10       66.59       47.07     18.82 o 
   6   4  10        2.78       11.43     11.59 o 
   7   4  10      321.99      297.72     48.79 o 
   8   4  10      540.87      548.75     38.25 o 
   9   4  10      286.46      323.07     32.82 o 
  10   4  10       40.39       48.01     17.90 o 
  11   4  10       66.85       53.02     21.60 o 
 -11   5  10       36.18       31.16     27.03 o 
 -10   5  10        1.28       -4.48     21.11 o 
  -9   5  10       17.86       12.42     17.45 o 
  -8   5  10        9.87        7.63     17.68 o 
  -7   5  10      397.61      357.61     47.59 o 
  -6   5  10       69.85       59.41     22.96 o 
  -5   5  10      364.69      360.99     43.78 o 
  -4   5  10       37.12       21.55     12.17 o 
  -3   5  10     1844.05     1901.65     75.96 o 
  -2   5  10     1247.64     1149.93     40.35 o 
  -1   5  10        0.89        4.20      9.24 o 
   0   5  10      564.69      576.06     33.66 o 
   1   5  10        0.92        3.57      8.64 o 
   2   5  10      299.14      341.57     28.96 o 
   3   5  10       94.63       94.79     17.63 o 
   4   5  10       15.70       23.06     14.31 o 
   5   5  10        1.12       -0.95     11.31 o 
   6   5  10        3.14        1.06     11.92 o 
   7   5  10       26.72        8.94     15.05 o 
   8   5  10       97.56       71.65     25.80 o 
   9   5  10        0.35        7.36     18.77 o 
  10   5  10        8.38       -7.17     13.63 o 
  11   5  10        3.00       13.77     20.63 o 
 -11   6  10        6.35      -13.68     33.12 o 
 -10   6  10       78.03       64.80     31.94 o 
  -9   6  10      103.41      132.07     35.74 o 
  -8   6  10      202.45      217.49     41.10 o 
  -7   6  10       57.90       86.91     27.97 o 
  -6   6  10      351.00      338.71     46.69 o 
  -5   6  10      951.64      950.32     61.79 o 
  -4   6  10       13.95       14.68     11.26 o 
  -3   6  10      289.97      342.14     28.54 o 
  -2   6  10        2.90        1.44      8.18 o 
  -1   6  10       91.01       79.77     17.21 o 
   0   6  10     2277.30     2393.29     73.02 o 
   1   6  10      599.48      692.83     38.43 o 
   2   6  10      101.90      127.71     21.45 o 
   3   6  10      280.19      294.93     40.69 o 
   4   6  10      355.45      355.37     44.19 o 
   5   6  10      459.56      421.31     49.91 o 
   6   6  10     1534.96     1478.84    153.09 o 
   7   6  10      620.29      554.59     86.76 o 
   8   6  10      370.97      425.73     64.17 o 
   9   6  10       10.14        2.13     18.12 o 
  10   6  10      110.73       69.38     29.19 o 
 -10   7  10       16.88       13.15     24.17 o 
  -9   7  10        2.09       11.63     22.08 o 
  -8   7  10       62.98       69.45     33.03 o 
  -7   7  10        6.76      -16.17     16.07 o 
  -6   7  10      188.93      134.33     31.91 o 
  -5   7  10        8.45       -1.49     14.63 o 
  -4   7  10      165.25      123.78     23.43 o 
  -3   7  10      197.87      185.28     23.15 o 
  -2   7  10      126.65      119.09     18.88 o 
  -1   7  10       44.48       32.90     11.59 o 
   0   7  10       52.33       33.17     14.44 o 
   1   7  10      461.10      451.39     39.26 o 
   2   7  10        3.02        4.52     10.10 o 
   3   7  10       30.08       -0.29     13.27 o 
   4   7  10        3.37        1.24     14.06 o 
   5   7  10        0.23       -4.61     12.22 o 
   6   7  10        5.88        6.86     15.11 o 
   7   7  10       26.60       37.60     21.95 o 
   8   7  10       52.54       39.25     24.60 o 
   9   7  10        3.68       -0.71     18.94 o 
  -9   8  10        1.30       -0.18     23.55 o 
  -8   8  10       23.15       24.49     26.53 o 
  -7   8  10      236.54      199.56     42.49 o 
  -6   8  10      381.10      320.75     48.43 o 
  -5   8  10      184.13      221.95     39.26 o 
  -4   8  10      145.87      167.49     27.58 o 
  -3   8  10      183.97      175.20     23.73 o 
  -2   8  10       17.48       11.32     11.22 o 
  -1   8  10      578.21      563.17     37.34 o 
   0   8  10      378.40      402.68     40.13 o 
   1   8  10      660.99      629.66     52.27 o 
   2   8  10      699.53      627.96     53.45 o 
   3   8  10      398.60      417.33     52.72 o 
   4   8  10       16.88       15.79     16.51 o 
   5   8  10      147.90      128.67     32.01 o 
   6   8  10      128.07      135.46     34.30 o 
   7   8  10       74.96       55.23     25.51 o 
   8   8  10       19.71       42.05     23.96 o 
  -7   9  10        0.37       -1.46     21.99 o 
  -6   9  10       31.37        0.66     20.41 o 
  -5   9  10        3.78      -14.46     15.72 o 
  -4   9  10        0.01        1.65     12.86 o 
  -3   9  10       50.40       49.28     16.15 o 
  -2   9  10       11.16        4.63     11.12 o 
  -1   9  10        0.33        3.24     10.97 o 
   0   9  10       10.68        9.04     11.41 o 
   1   9  10       21.69       17.28     18.20 o 
   2   9  10        0.00        0.00     16.92 o 
   3   9  10        5.88       12.05     19.73 o 
   4   9  10        8.74       -0.34     19.37 o 
   5   9  10       16.03       20.76     22.20 o 
   6   9  10        0.38       -9.90     17.67 o 
   7   9  10        0.72        0.84     20.05 o 
  -6  10  10      154.16      186.30     59.40 o 
  -5  10  10       88.76       44.88     27.32 o 
  -4  10  10       98.34      132.51     28.43 o 
  -3  10  10       53.74       27.52     20.45 o 
  -2  10  10       87.88       75.75     19.90 o 
  -1  10  10      323.79      317.98     34.41 o 
   0  10  10      119.23       92.86     25.30 o 
   1  10  10      107.81      107.45     31.21 o 
   2  10  10      206.57      153.75     38.67 o 
   3  10  10       16.72       22.46     22.33 o 
   4  10  10        0.91       16.80     21.09 o 
   5  10  10       24.84       10.80     32.40 o 
  -2  11  10       11.12       21.50     20.90 o 
  -1  11  10       27.64       53.76     34.56 o 
   0  11  10       15.61       10.81     22.46 o 
   1  11  10      147.76       17.64     33.84 o 
 -12   1  11       44.17       56.62     20.79 o 
 -11   1  11       95.03       94.40     25.34 o 
 -10   1  11      280.62      289.04     36.48 o 
  -9   1  11      482.30      525.73     45.60 o 
  -8   1  11     1297.11     1294.21     56.43 o 
  -7   1  11        4.41        3.66     10.94 o 
  -6   1  11        5.87        2.94     13.09 o 
  -5   1  11      709.03      712.84     44.37 o 
  -4   1  11      625.52      573.04     37.29 o 
  -3   1  11     1018.56     1022.83     29.44 o 
  -2   1  11      887.37      819.91     27.34 o 
  -1   1  11      225.41      182.91     22.98 o 
   0   1  11      215.10      246.24     39.60 o 
   1   1  11      179.48      145.25     17.43 o 
   2   1  11     2694.51     2728.80     78.29 o 
   3   1  11     2715.58     2649.03     82.53 o 
   4   1  11      955.19     1030.46     52.53 o 
   5   1  11      615.78      596.52     30.80 o 
   6   1  11      321.30      339.94     29.85 o 
   7   1  11       22.21       14.17     10.31 o 
   8   1  11      351.33      355.61     32.09 o 
   9   1  11      415.48      421.53     36.74 o 
  10   1  11      135.01      165.78     25.21 o 
  11   1  11      256.99      226.11     29.59 o 
  12   1  11       55.38      108.79     34.74 o 
 -12   2  11        0.06        9.71     21.63 o 
 -11   2  11        4.75        9.70     22.62 o 
 -10   2  11        5.21        0.90     19.07 o 
  -9   2  11       87.03       53.98     19.00 o 
  -8   2  11       75.37       58.80     18.10 o 
  -7   2  11        1.71      -13.34      9.86 o 
  -6   2  11      119.92      122.73     21.25 o 
  -5   2  11      830.13      838.63     39.24 o 
  -4   2  11      963.26      953.72     39.53 o 
  -3   2  11       59.33       52.19      9.33 o 
  -2   2  11       83.95       77.84     10.28 o 
  -1   2  11      313.07      301.18     23.65 o 
   0   2  11        8.64       10.96      8.00 o 
   1   2  11      486.43      544.72     28.18 o 
   2   2  11      904.23      948.91     35.94 o 
   3   2  11      636.83      617.40     42.47 o 
   4   2  11      848.86      777.35     38.22 o 
   5   2  11       29.13       20.61     10.85 o 
   6   2  11      326.65      337.12     29.13 o 
   7   2  11       93.35      106.94     18.22 o 
   8   2  11       44.82       43.53     13.77 o 
   9   2  11        2.22       -9.00      9.24 o 
  10   2  11        0.25        6.82     12.23 o 
  11   2  11       70.43       59.87     19.20 o 
  12   2  11       19.65       31.86     36.36 o 
 -12   3  11      129.58      150.35     40.75 o 
 -11   3  11       79.60       78.28     31.80 o 
 -10   3  11       68.53       35.57     24.40 o 
  -9   3  11      280.48      312.98     59.40 o 
  -8   3  11      113.98      116.14     29.16 o 
  -7   3  11      609.51      640.72     51.13 o 
  -6   3  11      852.78      825.09     54.87 o 
  -5   3  11     2669.19     2671.97     91.81 o 
  -4   3  11      852.85      760.05     36.38 o 
  -3   3  11     1874.10     1913.05     59.44 o 
  -2   3  11      285.70      245.74     20.72 o 
  -1   3  11     1959.70     1975.57     53.72 o 
   0   3  11       27.10       27.47     10.51 o 
   1   3  11      237.75      239.56     23.72 o 
   2   3  11      335.83      328.15     33.73 o 
   3   3  11      241.77      268.81     26.04 o 
   4   3  11        5.60       11.98      9.79 o 
   5   3  11       58.13       45.17     13.75 o 
   6   3  11      198.77      231.05     28.64 o 
   7   3  11      234.08      244.66     26.45 o 
   8   3  11      266.88      324.02     31.23 o 
   9   3  11      240.61      232.69     28.66 o 
  10   3  11      112.87      110.40     24.40 o 
  11   3  11       56.30       60.67     19.56 o 
 -12   4  11       13.76      -19.44     31.14 o 
 -11   4  11        1.08        4.90     24.01 o 
 -10   4  11       21.43       27.55     24.31 o 
  -9   4  11        3.81       -9.58     14.94 o 
  -8   4  11        0.05       -4.64     14.88 o 
  -7   4  11      101.86      102.61     27.43 o 
  -6   4  11      219.37      197.40     34.74 o 
  -5   4  11        0.85        1.20     12.69 o 
  -4   4  11      449.97      446.71     30.66 o 
  -3   4  11       46.66       50.89     12.11 o 
  -2   4  11      306.13      291.39     23.68 o 
  -1   4  11       86.34       96.20     17.02 o 
   0   4  11       76.56       67.77     15.33 o 
   1   4  11        4.43        6.41      9.04 o 
   2   4  11       16.64       16.70      9.52 o 
   3   4  11        0.02       -3.24      8.27 o 
   4   4  11      508.41      468.16     44.60 o 
   5   4  11        9.14        8.15     13.22 o 
   6   4  11       36.56       20.78     15.33 o 
   7   4  11      234.38      178.67     34.06 o 
   8   4  11       12.16       -0.45     14.05 o 
   9   4  11      176.68      133.01     27.18 o 
  10   4  11        5.10        8.21     15.45 o 
  11   4  11       10.04        3.67     16.48 o 
 -11   5  11       99.05       75.78     31.55 o 
 -10   5  11      237.70      283.78     49.38 o 
  -9   5  11      104.35       97.76     41.94 o 
  -8   5  11      150.65      123.37     32.69 o 
  -7   5  11      228.70      242.83     40.28 o 
  -6   5  11      152.72      184.43     34.59 o 
  -5   5  11       14.23       14.05     14.44 o 
  -4   5  11     1091.80     1154.24     50.23 o 
  -3   5  11     2221.64     2147.90     77.55 o 
  -2   5  11     1025.89     1063.91     39.55 o 
  -1   5  11      119.63      143.56     21.44 o 
   0   5  11      273.97      315.75     30.28 o 
   1   5  11      738.81      775.88     39.28 o 
   2   5  11      372.78      432.15     34.65 o 
   3   5  11      398.57      362.14     43.53 o 
   4   5  11      304.95      314.43     48.69 o 
   5   5  11      493.73      409.05     48.00 o 
   6   5  11      329.03      303.01     43.31 o 
   7   5  11      422.96      415.27     51.48 o 
   8   5  11      123.87      121.11     36.81 o 
   9   5  11      114.75       80.21     28.01 o 
  10   5  11       56.01       62.78     29.40 o 
 -10   6  11       81.62       74.33     37.62 o 
  -9   6  11        1.21      -16.27     23.40 o 
  -8   6  11       50.90       39.48     24.50 o 
  -7   6  11      135.42      150.57     33.69 o 
  -6   6  11       30.65       17.89     18.77 o 
  -5   6  11       54.06       18.40     16.44 o 
  -4   6  11       51.28       37.51     14.30 o 
  -3   6  11       17.08       30.11     11.11 o 
  -2   6  11      111.42      122.59     18.46 o 
  -1   6  11       83.92       87.28     18.23 o 
   0   6  11      269.89      259.86     29.07 o 
   1   6  11       23.76        9.56     12.38 o 
   2   6  11      155.20      141.72     22.51 o 
   3   6  11        0.85       -1.49     11.24 o 
   4   6  11       58.32       13.63     15.01 o 
   5   6  11      107.06       54.22     21.51 o 
   6   6  11       26.71       35.52     20.02 o 
   7   6  11       32.62       14.30     19.70 o 
   8   6  11        7.56      -12.90     37.71 o 
   9   6  11      156.12      112.15     33.21 o 
  10   6  11       39.31       38.96     24.65 o 
  -9   7  11       34.09       17.05     21.91 o 
  -8   7  11      214.32      235.06     44.55 o 
  -7   7  11       60.96       74.75     28.05 o 
  -6   7  11      138.69       90.15     28.24 o 
  -5   7  11      126.09      139.60     31.99 o 
  -4   7  11      308.24      330.88     36.53 o 
  -3   7  11        3.85        6.75      9.59 o 
  -2   7  11       92.71       59.25     15.15 o 
  -1   7  11       75.89       74.54     15.53 o 
   0   7  11      931.68      997.20     49.35 o 
   1   7  11      930.71      896.41     47.20 o 
   2   7  11      949.36     1014.61     50.01 o 
   3   7  11      233.61      267.71     41.12 o 
   4   7  11      493.92      445.34     52.64 o 
   5   7  11       23.54        2.36     19.71 o 
   6   7  11      113.86      139.09     33.92 o 
   7   7  11      420.80      376.45     52.71 o 
   8   7  11       82.80       62.84     28.40 o 
   9   7  11       96.08       54.73     26.97 o 
  -8   8  11       37.99       14.64     22.00 o 
  -7   8  11      100.69       78.33     30.78 o 
  -6   8  11       51.20       59.38     26.12 o 
  -5   8  11        0.97       -7.56     14.45 o 
  -4   8  11       19.15        3.35     13.19 o 
  -3   8  11        1.97       -1.30     10.39 o 
  -2   8  11       40.60       43.06     14.75 o 
  -1   8  11       54.03       37.74     13.83 o 
   0   8  11        1.18       -2.27     11.34 o 
   1   8  11       30.09        4.04     12.17 o 
   2   8  11       13.05       27.93     15.05 o 
   3   8  11       27.28       12.14     16.37 o 
   4   8  11       82.95       56.83     23.99 o 
   5   8  11      120.87      110.23     31.70 o 
   6   8  11        9.81        5.67     19.09 o 
   7   8  11       17.80        9.16     21.37 o 
   8   8  11       23.86        9.06     19.76 o 
  -7   9  11       93.39       92.52     46.26 o 
  -6   9  11      143.99      159.60     36.66 o 
  -5   9  11      188.79      248.79     46.18 o 
  -4   9  11      110.91       92.90     24.52 o 
  -3   9  11        7.99       -0.51     13.17 o 
  -2   9  11      167.44      136.17     23.04 o 
  -1   9  11      140.88      174.16     25.31 o 
   0   9  11       26.00       46.45     15.79 o 
   1   9  11      187.88      191.16     29.93 o 
   2   9  11      111.72      142.48     35.32 o 
   3   9  11       80.51       85.27     29.04 o 
   4   9  11       13.37       -0.05     24.30 o 
   5   9  11       70.27       31.10     22.84 o 
   6   9  11       29.62       31.36     24.84 o 
  -5  10  11       38.36       54.18     39.96 o 
  -4  10  11       21.13        6.82     16.82 o 
  -3  10  11        6.83       11.33     16.96 o 
  -2  10  11       38.05       39.77     18.20 o 
  -1  10  11        9.29       11.89     13.84 o 
   0  10  11       31.47       23.92     15.33 o 
   1  10  11       12.20       30.12     24.17 o 
   2  10  11        7.87        7.08     18.28 o 
   3  10  11        0.63        8.34     19.26 o 
   4  10  11        0.60       14.50     22.29 o 
 -12   0  12        4.48        8.03     21.30 o 
 -11   0  12       23.94       27.45     23.65 o 
 -10   0  12      153.06      157.17     35.27 o 
  -9   0  12      827.63     1002.43     92.88 o 
  -8   0  12      637.49      627.13     72.72 o 
  -7   0  12      401.05      381.42     61.38 o 
  -6   0  12       65.26       99.00     33.48 o 
  -5   0  12      796.72      786.97     67.86 o 
  -4   0  12      268.16      295.92     47.88 o 
  -3   0  12     1642.10     1536.01     52.65 o 
  -2   0  12     2483.67     2385.01    165.96 o 
  -1   0  12     8396.14     8482.79    178.38 o 
   0   0  12      522.58      636.85     53.82 o 
   1   0  12     1701.60     1650.62     88.02 o 
   2   0  12      489.54      544.33     56.70 o 
   3   0  12      813.17      788.77     68.04 o 
   4   0  12     1932.87     1912.88    106.38 o 
   5   0  12     4353.21     4433.84    116.46 o 
   6   0  12     1072.45      995.15     58.80 o 
   7   0  12        1.93       -2.91     12.15 o 
   8   0  12       58.91      120.42     43.38 o 
   9   0  12      235.32      306.84     46.26 o 
  10   0  12      290.51      328.37     49.06 o 
  11   0  12       39.96       37.55     25.45 o 
 -12   1  12       16.11       12.88     18.25 o 
 -11   1  12        9.91       16.80     18.47 o 
 -10   1  12       66.69       40.89     20.30 o 
  -9   1  12       14.70        6.98     15.25 o 
  -8   1  12        3.06       -1.74     12.57 o 
  -7   1  12        0.00        2.30     11.25 o 
  -6   1  12      214.19      243.72     34.24 o 
  -5   1  12       18.20        6.63     11.85 o 
  -4   1  12      205.17      211.52     30.24 o 
  -3   1  12       10.38        6.80      6.78 o 
  -2   1  12       66.01       65.89     11.03 o 
  -1   1  12     1303.80     1318.71     51.56 o 
   0   1  12      267.70      259.22     28.65 o 
   1   1  12        7.81        4.10      8.14 o 
   2   1  12      267.27      283.65     23.26 o 
   3   1  12      242.30      238.59     31.96 o 
   4   1  12      198.64      188.99     29.31 o 
   5   1  12      908.48      882.33     52.68 o 
   6   1  12       98.35      111.35     17.81 o 
   7   1  12      242.69      216.85     27.12 o 
   8   1  12      213.91      213.92     25.98 o 
   9   1  12       26.51       23.39     13.34 o 
  10   1  12        0.79      -15.08     11.84 o 
  11   1  12       30.44       16.63     15.20 o 
 -12   2  12        7.39       -6.02     21.38 o 
 -11   2  12       17.53       -5.56     23.48 o 
 -10   2  12       42.73       46.61     26.47 o 
  -9   2  12      418.94      397.68     51.67 o 
  -8   2  12      309.79      316.80     38.90 o 
  -7   2  12      169.17      193.00     26.56 o 
  -6   2  12      604.95      587.19     37.32 o 
  -5   2  12      246.92      261.26     27.69 o 
  -4   2  12     1398.91     1339.56     47.33 o 
  -3   2  12     1169.20     1144.60     30.80 o 
  -2   2  12     2390.41     2315.18     43.04 o 
  -1   2  12      204.25      223.35     22.83 o 
   0   2  12        6.11       -4.14      7.26 o 
   1   2  12      494.63      443.45     28.96 o 
   2   2  12      597.61      576.48     49.28 o 
   3   2  12      911.84      804.86     49.45 o 
   4   2  12      786.86      816.77     40.51 o 
   5   2  12       65.30       72.22     17.33 o 
   6   2  12      382.84      409.52     37.77 o 
   7   2  12       16.07       16.08     11.13 o 
   8   2  12      310.22      370.19     40.87 o 
   9   2  12      258.89      260.55     30.29 o 
  10   2  12      257.03      264.07     32.19 o 
  11   2  12      113.58      108.02     23.41 o 
 -12   3  12        1.40        7.20     32.04 o 
 -11   3  12       30.66       14.90     23.27 o 
 -10   3  12       46.03       13.80     22.04 o 
  -9   3  12       33.15       37.02     22.10 o 
  -8   3  12       70.79       36.32     20.94 o 
  -7   3  12        2.13       -6.69     18.27 o 
  -6   3  12        7.88       16.43     16.20 o 
  -5   3  12      170.22      173.95     30.82 o 
  -4   3  12      701.78      611.51     45.45 o 
  -3   3  12       13.86       18.69      8.75 o 
  -2   3  12      830.50      805.22     32.97 o 
  -1   3  12        1.96        2.84      8.69 o 
   0   3  12       56.48       43.38     13.01 o 
   1   3  12        0.31        0.41      7.81 o 
   2   3  12      167.34      171.50     20.67 o 
   3   3  12       23.88       26.05     15.01 o 
   4   3  12        2.32        3.48      8.77 o 
   5   3  12      289.88      258.75     29.40 o 
   6   3  12        3.68        6.26     10.71 o 
   7   3  12        7.48        3.02     11.39 o 
   8   3  12        0.22       -2.83     10.81 o 
   9   3  12       14.27        8.86     12.46 o 
  10   3  12        1.73       13.46     14.10 o 
  11   3  12        3.35       -8.85     13.72 o 
 -11   4  12       89.12       80.96     32.71 o 
 -10   4  12      125.76       84.71     32.39 o 
  -9   4  12        4.88        2.30     17.40 o 
  -8   4  12       41.53       42.25     21.49 o 
  -7   4  12      550.94      493.39     55.52 o 
  -6   4  12      113.23       84.18     24.15 o 
  -5   4  12       31.62       11.12     14.06 o 
  -4   4  12      118.33      113.17     25.25 o 
  -3   4  12     1892.25     2048.30     97.07 o 
  -2   4  12     1466.38     1387.88     43.74 o 
  -1   4  12       10.18       16.49     11.29 o 
   0   4  12      654.66      723.50     46.61 o 
   1   4  12      415.47      443.20     30.67 o 
   2   4  12      641.68      705.54     36.27 o 
   3   4  12      713.98      650.49     47.09 o 
   4   4  12      931.90     1038.60     60.71 o 
   5   4  12      348.54      316.71     41.57 o 
   6   4  12      804.63      822.34     58.74 o 
   7   4  12      381.80      380.76     49.57 o 
   8   4  12      194.63      180.19     47.25 o 
   9   4  12        4.14       -2.00     18.65 o 
  10   4  12       20.99       17.34     16.68 o 
  11   4  12        2.33       16.81     21.69 o 
 -11   5  12       12.51       70.74     45.72 o 
 -10   5  12        0.56      -14.54     24.03 o 
  -9   5  12       52.38       10.45     20.44 o 
  -8   5  12        3.25       18.41     20.10 o 
  -7   5  12        6.72      -14.31     13.88 o 
  -6   5  12       27.43       24.43     16.52 o 
  -5   5  12        2.57        3.74     12.66 o 
  -4   5  12       55.18       49.90     15.47 o 
  -3   5  12        0.81       -8.23      7.13 o 
  -2   5  12        8.58        8.54      8.87 o 
  -1   5  12      187.28      182.96     23.87 o 
   0   5  12      290.49      284.81     29.37 o 
   1   5  12       62.09       51.50     14.50 o 
   2   5  12       96.68       87.53     17.93 o 
   3   5  12        0.72        8.35     11.55 o 
   4   5  12       54.81       82.40     22.69 o 
   5   5  12      126.39       85.49     30.51 o 
   6   5  12       16.02       30.68     18.12 o 
   7   5  12       11.71        0.64     15.07 o 
   8   5  12      268.30      242.01     42.50 o 
   9   5  12       11.78       18.42     21.09 o 
  10   5  12       37.04       16.24     21.74 o 
 -10   6  12       31.53       30.62     27.20 o 
  -9   6  12       80.58       55.06     29.47 o 
  -8   6  12       23.21       39.48     25.43 o 
  -7   6  12      245.34      193.86     40.00 o 
  -6   6  12      322.74      305.23     45.70 o 
  -5   6  12      588.91      536.85     57.08 o 
  -4   6  12      600.63      555.81     62.78 o 
  -3   6  12      495.77      556.48     32.88 o 
  -2   6  12      396.36      410.50     30.61 o 
  -1   6  12     1586.41     1621.89     86.31 o 
   0   6  12      204.10      211.30     27.05 o 
   1   6  12      418.49      446.17     35.57 o 
   2   6  12      168.01      191.29     33.79 o 
   3   6  12      713.88      685.03     55.44 o 
   4   6  12      288.23      231.76     38.75 o 
   5   6  12      328.96      324.15     46.01 o 
   6   6  12       32.27        8.18     16.29 o 
   7   6  12      180.94      161.74     36.16 o 
   8   6  12      191.98      184.31     39.45 o 
   9   6  12      154.38      118.33     49.50 o 
  -9   7  12        4.30      -12.24     18.35 o 
  -8   7  12        0.51        8.74     23.13 o 
  -7   7  12       81.43      102.52     31.82 o 
  -6   7  12      224.85      171.33     36.26 o 
  -5   7  12       34.12       37.37     19.56 o 
  -4   7  12       16.58        9.35     12.79 o 
  -3   7  12      113.79       72.80     19.87 o 
  -2   7  12        0.00        0.74      9.51 o 
  -1   7  12       64.37       48.06     13.76 o 
   0   7  12       42.90       39.84     15.03 o 
   1   7  12        2.90        2.73     10.74 o 
   2   7  12        5.96        2.34     13.95 o 
   3   7  12        0.44       -6.44     13.06 o 
   4   7  12       16.04        8.38     15.48 o 
   5   7  12       15.13       10.38     16.93 o 
   6   7  12       66.66       45.24     23.07 o 
   7   7  12       28.82       19.07     20.24 o 
   8   7  12        0.31        8.81     19.51 o 
  -8   8  12      276.01      236.16     68.40 o 
  -7   8  12       79.94       62.73     29.53 o 
  -6   8  12       65.81       90.27     31.97 o 
  -5   8  12      211.74      165.92     41.40 o 
  -4   8  12      125.09      180.17     30.12 o 
  -3   8  12       37.64       22.81     15.42 o 
  -2   8  12        6.53       10.48     11.78 o 
  -1   8  12       23.15       31.55     13.66 o 
   0   8  12      659.33      667.43     47.06 o 
   1   8  12      278.55      287.89     34.13 o 
   2   8  12      205.14      229.17     43.65 o 
   3   8  12      204.10      202.08     38.63 o 
   4   8  12       44.24       32.42     20.78 o 
   5   8  12        1.38       -2.36     13.98 o 
   6   8  12       37.08       28.07     22.11 o 
   7   8  12        1.64        6.16     18.61 o 
  -6   9  12        0.20        7.33     17.91 o 
  -5   9  12       40.62       39.17     25.56 o 
  -4   9  12       34.94       15.42     16.23 o 
  -3   9  12        5.87       19.79     14.85 o 
  -2   9  12        9.68        8.04     13.21 o 
  -1   9  12      100.58      100.65     20.94 o 
   0   9  12        9.97       10.00     11.95 o 
   1   9  12        3.86       11.17     15.23 o 
   2   9  12        9.25       15.52     20.08 o 
   3   9  12       14.84       -8.16     16.67 o 
   4   9  12        1.46        3.01     17.88 o 
   5   9  12        4.10        5.55     14.96 o 
   6   9  12       38.17       26.10     34.56 o 
  -4  10  12       34.51       30.24     19.55 o 
  -3  10  12      123.44      197.40     44.02 o 
  -2  10  12       75.15       87.43     21.95 o 
  -1  10  12       13.75       14.41     15.05 o 
   0  10  12       45.39       49.59     18.27 o 
   1  10  12        7.53        2.57     17.60 o 
   2  10  12       35.69       43.21     24.43 o 
   3  10  12       63.79       69.87     29.58 o 
 -12   1  13       61.96       58.85     23.54 o 
 -11   1  13       20.55       28.41     25.23 o 
 -10   1  13        7.04       19.50     18.17 o 
  -9   1  13      316.77      380.43     40.95 o 
  -8   1  13      270.21      263.68     33.69 o 
  -7   1  13      359.79      357.72     36.19 o 
  -6   1  13       61.77       47.61     18.81 o 
  -5   1  13      316.05      341.50     38.72 o 
  -4   1  13      184.81      207.82     29.76 o 
  -3   1  13      979.77      947.72     31.55 o 
  -2   1  13     1075.71      997.06     32.84 o 
  -1   1  13     1925.25     1774.29     62.09 o 
   0   1  13     1754.72     1752.95     53.35 o 
   1   1  13      763.30      782.31     42.28 o 
   2   1  13     1215.06     1283.61     61.56 o 
   3   1  13      475.46      434.53     52.92 o 
   4   1  13     1863.99     1966.35    112.50 o 
   5   1  13     1502.29     1458.23     57.11 o 
   6   1  13      637.15      663.76     67.10 o 
   7   1  13        1.91        9.46     10.50 o 
   8   1  13       63.88       65.12     18.94 o 
   9   1  13      230.84      211.84     27.95 o 
  10   1  13      273.35      305.93     34.25 o 
  11   1  13      153.36      119.84     23.95 o 
 -12   2  13        3.66       -2.98     24.23 o 
 -11   2  13        1.34      -10.53     20.13 o 
 -10   2  13       20.02       -1.60     20.21 o 
  -9   2  13       28.62       26.13     21.04 o 
  -8   2  13      134.55       95.87     27.17 o 
  -7   2  13      350.16      364.52     47.26 o 
  -6   2  13        0.00        0.92     12.21 o 
  -5   2  13      387.16      407.69     33.75 o 
  -4   2  13      287.96      287.26     28.10 o 
  -3   2  13      458.00      486.97     22.28 o 
  -2   2  13      188.11      203.30     16.99 o 
  -1   2  13      259.16      281.30     26.22 o 
   0   2  13       69.22       53.15     13.85 o 
   1   2  13       27.43       26.88     11.03 o 
   2   2  13       39.03       36.47     14.92 o 
   3   2  13      233.54      210.97     31.89 o 
   4   2  13      991.90      994.29     58.17 o 
   5   2  13       31.12       41.52     14.73 o 
   6   2  13       56.81       32.63     14.84 o 
   7   2  13       71.92       60.13     17.79 o 
   8   2  13      181.41      179.89     25.23 o 
   9   2  13        0.55       -2.93     12.18 o 
  10   2  13        0.69        1.02     12.65 o 
  11   2  13       32.43       33.65     18.61 o 
 -11   3  13        7.58       24.20     23.91 o 
 -10   3  13        8.16       16.02     23.48 o 
  -9   3  13       16.95       23.39     22.27 o 
  -8   3  13      451.55      460.81     54.66 o 
  -7   3  13       96.48      117.75     30.48 o 
  -6   3  13       18.94       23.16     16.40 o 
  -5   3  13      147.18      121.91     36.45 o 
  -4   3  13       20.69       16.43     14.45 o 
  -3   3  13      126.44      118.00     15.61 o 
  -2   3  13     1847.18     1920.99     51.83 o 
  -1   3  13      983.74      978.32     41.73 o 
   0   3  13      188.95      192.19     22.77 o 
   1   3  13        3.33        4.39      8.16 o 
   2   3  13        3.71       18.25     12.51 o 
   3   3  13     1083.61     1019.26     58.33 o 
   4   3  13      107.65       94.98     23.68 o 
   5   3  13      403.95      389.79     46.79 o 
   6   3  13      313.88      333.70     34.94 o 
   7   3  13      615.98      635.85     44.90 o 
   8   3  13       19.12       20.62     14.98 o 
   9   3  13      152.85      169.72     26.47 o 
  10   3  13       11.76        1.72     13.89 o 
  11   3  13      128.96      125.37     29.68 o 
 -11   4  13        2.93       -6.84     23.04 o 
 -10   4  13       48.39       36.72     26.78 o 
  -9   4  13        9.49        2.92     17.97 o 
  -8   4  13       30.21       18.13     20.57 o 
  -7   4  13      129.65      163.12     34.48 o 
  -6   4  13      228.39      183.82     35.51 o 
  -5   4  13       12.54       -2.44     12.91 o 
  -4   4  13       57.49       39.78     17.22 o 
  -3   4  13      638.61      656.93     38.49 o 
  -2   4  13     1159.91     1211.63     42.29 o 
  -1   4  13        0.87       -0.38      8.54 o 
   0   4  13      135.86      120.66     19.61 o 
   1   4  13       47.02       37.08     13.10 o 
   2   4  13       43.06       39.15     16.61 o 
   3   4  13      120.39      100.87     23.50 o 
   4   4  13      109.24       98.42     25.20 o 
   5   4  13        8.22        4.36     12.07 o 
   6   4  13       43.98       51.39     21.63 o 
   7   4  13        4.83       18.69     17.60 o 
   8   4  13        6.82       -5.47     16.15 o 
   9   4  13       19.96       13.50     20.32 o 
  10   4  13       26.22       19.44     22.12 o 
 -10   5  13       77.95       88.90     32.91 o 
  -9   5  13        5.52        6.82     19.37 o 
  -8   5  13        6.06        4.42     18.04 o 
  -7   5  13      203.96      163.66     36.09 o 
  -6   5  13      443.44      506.91     57.18 o 
  -5   5  13      329.09      295.81     42.23 o 
  -4   5  13      604.60      605.64     54.00 o 
  -3   5  13      431.31      484.90     36.05 o 
  -2   5  13       15.13       21.26     10.21 o 
  -1   5  13      426.66      487.18     32.76 o 
   0   5  13      787.32      840.77     42.39 o 
   1   5  13      106.59      102.47     19.06 o 
   2   5  13      463.02      547.46     45.25 o 
   3   5  13      388.16      368.76     45.15 o 
   4   5  13      967.04      975.46     63.25 o 
   5   5  13      194.98      159.05     33.03 o 
   6   5  13      277.06      217.84     44.10 o 
   7   5  13      384.20      310.37     48.03 o 
   8   5  13      123.01      119.54     32.78 o 
   9   5  13       27.78       26.00     21.81 o 
  10   5  13      118.92       94.00     33.00 o 
  -9   6  13        5.86        6.29     20.80 o 
  -8   6  13       62.41       62.32     28.14 o 
  -7   6  13        3.22       -1.59     17.42 o 
  -6   6  13       17.12       11.81     18.15 o 
  -5   6  13       13.77        4.15     15.69 o 
  -4   6  13       40.37        7.65     14.00 o 
  -3   6  13        9.94        8.27     11.20 o 
  -2   6  13      166.32      176.25     22.39 o 
  -1   6  13       19.01       32.75     14.30 o 
   0   6  13       66.67       72.53     17.57 o 
   1   6  13       61.95       53.15     15.85 o 
   2   6  13       42.35       27.28     16.44 o 
   3   6  13        0.07       -9.78     11.40 o 
   4   6  13       10.64        2.15     13.48 o 
   5   6  13        3.77        5.67     14.05 o 
   6   6  13       37.33       27.99     18.74 o 
   7   6  13        6.87        4.28     16.17 o 
   8   6  13      106.17       66.41     28.32 o 
   9   6  13       42.49       14.38     21.45 o 
  -8   7  13       31.80       31.38     25.80 o 
  -7   7  13      317.14      350.48     52.14 o 
  -6   7  13      200.62      153.47     34.86 o 
  -5   7  13       86.64       61.89     24.78 o 
  -4   7  13      113.04      108.61     28.70 o 
  -3   7  13       77.12       98.08     22.37 o 
  -2   7  13      257.92      288.84     29.33 o 
  -1   7  13      619.73      613.00     37.23 o 
   0   7  13      657.73      703.21     43.70 o 
   1   7  13      553.79      588.69     44.18 o 
   2   7  13      345.67      362.39     48.76 o 
   3   7  13      129.98      154.63     32.96 o 
   4   7  13      101.56       95.78     27.44 o 
   5   7  13      399.61      355.65     50.94 o 
   6   7  13      244.66      235.25     43.21 o 
   7   7  13       38.10       11.17     20.30 o 
   8   7  13       87.58       69.69     29.21 o 
  -7   8  13        6.79       -6.36     17.50 o 
  -6   8  13       16.31        3.78     30.42 o 
  -5   8  13       48.49        3.24     21.42 o 
  -4   8  13      155.32      110.53     31.69 o 
  -3   8  13      144.56      133.73     26.68 o 
  -2   8  13       22.70        5.89     12.02 o 
  -1   8  13        3.76        5.92     11.24 o 
   0   8  13        6.62       -8.68     12.18 o 
   1   8  13        2.62       -3.01     11.37 o 
   2   8  13       43.91       31.79     19.40 o 
   3   8  13        8.70       16.32     15.61 o 
   4   8  13       33.78       11.80     16.43 o 
   5   8  13        3.43       -7.24     16.40 o 
   6   8  13        9.45       14.97     17.34 o 
   7   8  13       18.58       15.12     33.48 o 
  -6   9  13       21.19       11.16     35.82 o 
  -5   9  13       62.50       60.69     28.80 o 
  -4   9  13       55.52       43.74     23.85 o 
  -3   9  13       61.58       49.39     21.39 o 
  -2   9  13       64.12       85.72     23.25 o 
  -1   9  13       88.09       63.25     19.00 o 
   0   9  13       97.54       95.07     20.19 o 
   1   9  13      240.26      277.33     47.53 o 
   2   9  13       54.10       23.34     21.42 o 
   3   9  13       51.45       22.93     21.60 o 
   4   9  13       38.80        6.43     33.30 o 
   5   9  13       27.89       19.08     32.40 o 
  -3  10  13        9.87        9.78     15.79 o 
  -2  10  13       22.14       36.51     19.20 o 
  -1  10  13        3.97      -12.01     13.59 o 
   0  10  13        6.09       11.32     14.07 o 
   1  10  13        7.49       -5.47     26.55 o 
   2  10  13        0.39       16.56     32.58 o 
 -11   0  14       90.40      122.96     37.80 o 
 -10   0  14      233.19      239.73     43.71 o 
  -9   0  14      310.55      313.20     66.78 o 
  -8   0  14      240.73      270.36     57.96 o 
  -7   0  14       17.19       21.96     26.28 o 
  -6   0  14      179.13      164.34     43.56 o 
  -5   0  14        2.33        2.16     16.92 o 
  -4   0  14      187.62      151.38     37.44 o 
  -3   0  14       13.41       -1.08     16.20 o 
  -2   0  14     1159.25     1241.27     54.13 o 
  -1   0  14     1118.50     1069.93     72.18 o 
   0   0  14      435.55      475.03     52.74 o 
   1   0  14      924.91      924.85     72.72 o 
   2   0  14      882.61      950.41     76.32 o 
   3   0  14     1406.08     1533.26     99.36 o 
   4   0  14     1866.53     1814.78    111.42 o 
   5   0  14      350.68      360.00     63.36 o 
   6   0  14      736.19      800.83     81.36 o 
   7   0  14       86.67       97.35     27.55 o 
   8   0  14      210.59      265.14     61.56 o 
   9   0  14      144.57      165.49     36.60 o 
  10   0  14       16.30        0.67     20.03 o 
  11   0  14      415.28      510.74     64.56 o 
 -11   1  14        6.93       -9.82     22.89 o 
 -10   1  14       19.02       21.69     22.40 o 
  -9   1  14        1.60        0.99     15.20 o 
  -8   1  14       87.10       82.75     21.82 o 
  -7   1  14        4.85       -5.82     12.19 o 
  -6   1  14      138.76      103.47     20.74 o 
  -5   1  14       77.53       56.24     28.08 o 
  -4   1  14        0.26        4.27     11.32 o 
  -3   1  14       80.13       86.18     20.29 o 
  -2   1  14      299.22      308.24     22.50 o 
  -1   1  14       46.91       34.49     14.74 o 
   0   1  14       37.67       47.44     13.17 o 
   1   1  14       57.99       60.44     17.43 o 
   2   1  14      445.80      385.74     59.40 o 
   3   1  14        5.99       -5.04     12.24 o 
   4   1  14      570.34      482.01     47.61 o 
   5   1  14      260.69      247.61     67.05 o 
   6   1  14       73.75       74.73     19.38 o 
   7   1  14       56.86       54.30     17.70 o 
   8   1  14       14.49        6.50     12.26 o 
   9   1  14       29.70       29.51     15.20 o 
  10   1  14        9.07       -8.19     13.76 o 
  11   1  14       71.48       80.75     23.98 o 
 -11   2  14       15.49        8.68     23.76 o 
 -10   2  14       74.96       75.06     31.45 o 
  -9   2  14       39.72       37.82     23.30 o 
  -8   2  14       28.43       44.28     22.72 o 
  -7   2  14      382.61      394.30     49.62 o 
  -6   2  14      490.72      466.90     51.25 o 
  -5   2  14      240.10      277.77     39.31 o 
  -4   2  14       82.52       84.96     28.53 o 
  -3   2  14      384.00      394.76     42.51 o 
  -2   2  14      586.95      622.78     25.46 o 
  -1   2  14      671.35      676.48     35.31 o 
   0   2  14      363.24      411.40     29.70 o 
   1   2  14      949.15      906.69     40.24 o 
   2   2  14      187.13      205.98     31.60 o 
   3   2  14      173.92      186.09     31.08 o 
   4   2  14       81.89       82.84     23.16 o 
   5   2  14     1019.07      993.38     62.15 o 
   6   2  14      350.34      418.13     39.80 o 
   7   2  14      271.19      270.44     34.22 o 
   8   2  14      252.17      243.85     33.97 o 
   9   2  14       87.50       88.46     21.42 o 
  10   2  14      261.71      231.59     30.98 o 
 -11   3  14        2.40       -3.08     22.83 o 
 -10   3  14        5.87        8.13     27.00 o 
  -9   3  14       17.14        4.04     18.26 o 
  -8   3  14        0.88        5.32     17.51 o 
  -7   3  14      168.67      137.00     32.01 o 
  -6   3  14      117.56       98.17     26.42 o 
  -5   3  14        0.91       -2.42     12.75 o 
  -4   3  14       25.39       18.26     14.58 o 
  -3   3  14        1.91       -0.89      9.30 o 
  -2   3  14        0.35       -3.05      7.68 o 
  -1   3  14      133.21      115.69     18.64 o 
   0   3  14        6.54        4.18      8.81 o 
   1   3  14       82.79       86.34     16.58 o 
   2   3  14      470.80      526.43     42.62 o 
   3   3  14      381.60      311.82     41.10 o 
   4   3  14       11.71       13.66     13.49 o 
   5   3  14       32.29       24.73     15.38 o 
   6   3  14        0.23        2.31     14.44 o 
   7   3  14       44.46       29.16     19.15 o 
   8   3  14       13.84       30.33     19.94 o 
   9   3  14       40.82       40.09     38.16 o 
  10   3  14        0.20       -3.99     19.63 o 
 -10   4  14       15.93       20.43     24.60 o 
  -9   4  14      109.29      117.32     33.31 o 
  -8   4  14      144.50      159.57     37.74 o 
  -7   4  14      360.91      333.40     47.33 o 
  -6   4  14      379.00      426.25     52.63 o 
  -5   4  14      363.96      340.84     45.76 o 
  -4   4  14      602.15      571.35     51.12 o 
  -3   4  14      387.67      386.74     35.51 o 
  -2   4  14        3.25        4.25      8.30 o 
  -1   4  14      122.08      103.24     18.60 o 
   0   4  14       76.85       86.08     17.20 o 
   1   4  14      417.93      381.57     32.02 o 
   2   4  14        5.23       11.59     11.95 o 
   3   4  14      163.03      162.77     44.19 o 
   4   4  14      558.40      530.53     50.13 o 
   5   4  14      568.59      521.78     56.19 o 
   6   4  14      527.14      490.49     56.61 o 
   7   4  14      205.82      222.29     40.13 o 
   8   4  14      117.71      119.29     33.10 o 
   9   4  14        1.07        2.08     17.32 o 
  10   4  14       53.12       70.54     29.48 o 
 -10   5  14        0.81       -2.52     29.88 o 
  -9   5  14      142.76      187.93     42.64 o 
  -8   5  14        3.75       -4.11     16.66 o 
  -7   5  14       64.03       39.74     23.17 o 
  -6   5  14       26.88       22.74     18.85 o 
  -5   5  14       31.79       47.92     21.82 o 
  -4   5  14       63.53       76.02     24.56 o 
  -3   5  14      815.57      832.70     45.39 o 
  -2   5  14      106.85       85.92     16.25 o 
  -1   5  14        0.01        6.28      9.56 o 
   0   5  14        3.77       -3.21      8.80 o 
   1   5  14       18.00       13.54     10.25 o 
   2   5  14        1.66        4.14     11.94 o 
   3   5  14        2.26       -1.65     13.52 o 
   4   5  14       10.74       15.59     15.63 o 
   5   5  14       25.27       37.53     26.73 o 
   6   5  14       10.71        8.40     18.55 o 
   7   5  14       45.56       50.75     23.34 o 
   8   5  14       99.31       78.36     28.97 o 
   9   5  14      139.35       99.39     33.43 o 
  -9   6  14       18.83       13.22     25.13 o 
  -8   6  14       53.30       55.32     30.39 o 
  -7   6  14       55.15       52.38     25.42 o 
  -6   6  14      192.66      195.03     38.88 o 
  -5   6  14      202.51      191.30     37.47 o 
  -4   6  14      467.05      454.74     53.52 o 
  -3   6  14      104.25       89.39     25.69 o 
  -2   6  14       86.75       84.90     16.90 o 
  -1   6  14      337.86      329.21     34.58 o 
   0   6  14     1351.78     1500.89     60.37 o 
   1   6  14      374.56      333.86     43.84 o 
   2   6  14      482.47      541.22     52.01 o 
   3   6  14      433.51      371.23     48.97 o 
   4   6  14      136.80      178.02     48.33 o 
   5   6  14        6.18        6.56     15.38 o 
   6   6  14      159.49      146.41     35.77 o 
   7   6  14      156.91      140.14     34.70 o 
   8   6  14       69.32       25.88     21.23 o 
  -8   7  14        0.46        2.96     20.96 o 
  -7   7  14        0.58       -2.38     15.91 o 
  -6   7  14        1.47       10.23     17.80 o 
  -5   7  14       16.82       -0.99     14.40 o 
  -4   7  14       37.69       23.05     17.37 o 
  -3   7  14        0.02        1.16     12.05 o 
  -2   7  14        1.62       -0.88     10.43 o 
  -1   7  14       31.04       28.92     12.93 o 
   0   7  14        0.53       11.76     12.17 o 
   1   7  14        3.42        5.16     15.87 o 
   2   7  14       23.09       15.39     18.17 o 
   3   7  14       17.31       -0.18     14.57 o 
   4   7  14       67.54       26.28     27.63 o 
   5   7  14       27.34       38.74     23.16 o 
   6   7  14       31.43       15.98     18.88 o 
   7   7  14        8.57       11.02     18.56 o 
  -6   8  14       75.51       66.41     26.08 o 
  -5   8  14       60.70       41.30     23.24 o 
  -4   8  14        2.70       -0.79     15.21 o 
  -3   8  14        5.23      -10.65     12.61 o 
  -2   8  14       18.11       13.41     14.45 o 
  -1   8  14      205.45      243.59     29.05 o 
   0   8  14      347.22      373.80     40.80 o 
   1   8  14      241.82      199.41     39.30 o 
   2   8  14      149.83      162.78     36.37 o 
   3   8  14       59.46       42.32     22.89 o 
   4   8  14       22.28       26.74     21.57 o 
   5   8  14       70.72       69.65     26.47 o 
   6   8  14      163.73      130.23     35.63 o 
  -5   9  14        0.37      -25.56     28.26 o 
  -4   9  14        0.15       -4.74     18.39 o 
  -3   9  14        0.68       -5.85     14.41 o 
  -2   9  14       13.32       14.85     16.25 o 
  -1   9  14        0.97        5.46     12.96 o 
   0   9  14       22.76       20.33     15.81 o 
   1   9  14       36.39       13.31     20.69 o 
   2   9  14        0.21       -2.12     17.33 o 
   3   9  14        4.04       22.47     19.44 o 
   4   9  14       59.92       78.84     41.04 o 
 -11   1  15      148.27      138.23     38.44 o 
 -10   1  15      103.81       86.11     31.27 o 
  -9   1  15      293.16      256.00     47.25 o 
  -8   1  15      331.98      364.12     50.01 o 
  -7   1  15      260.11      245.29     31.66 o 
  -6   1  15      573.58      595.52     54.92 o 
  -5   1  15     1099.01     1046.97     48.41 o 
  -4   1  15       23.64       26.12     15.45 o 
  -3   1  15      286.14      258.57     33.09 o 
  -2   1  15     1310.66     1317.70     41.15 o 
  -1   1  15      788.82      813.28     38.90 o 
   0   1  15      572.06      564.88     36.96 o 
   1   1  15      304.26      280.83     27.88 o 
   2   1  15       14.74       28.46     18.54 o 
   3   1  15      404.44      439.70     69.48 o 
   4   1  15       15.68       18.11     13.89 o 
   5   1  15       50.99       59.77     21.12 o 
   6   1  15       44.58       20.51     15.48 o 
   7   1  15      279.76      239.70     33.42 o 
   8   1  15      152.60      173.64     29.72 o 
   9   1  15      198.91      204.32     29.18 o 
  10   1  15       62.09       62.45     23.69 o 
 -11   2  15        1.06        9.82     23.91 o 
 -10   2  15       12.87        6.51     23.75 o 
  -9   2  15       35.17       31.17     24.75 o 
  -8   2  15       38.17       30.28     20.61 o 
  -7   2  15       83.83       64.57     23.15 o 
  -6   2  15      254.57      269.61     41.06 o 
  -5   2  15      133.23      105.30     26.16 o 
  -4   2  15       98.87      110.30     25.47 o 
  -3   2  15     1036.87     1003.49     58.14 o 
  -2   2  15      159.11      135.72     18.05 o 
  -1   2  15        1.38       -2.04      7.93 o 
   0   2  15        9.38       -0.28      8.74 o 
   1   2  15      160.63      189.19     24.82 o 
   2   2  15       91.05       86.77     21.84 o 
   3   2  15       45.19       54.53     19.22 o 
   4   2  15      193.90      192.74     34.41 o 
   5   2  15        2.30       -2.73     11.86 o 
   6   2  15      121.03      118.33     30.03 o 
   7   2  15      114.24       89.53     22.14 o 
   8   2  15      112.31      114.80     25.61 o 
   9   2  15       64.24       60.11     21.71 o 
  10   2  15       16.47       37.32     19.20 o 
 -10   3  15       38.62       24.63     25.44 o 
  -9   3  15      111.56      112.36     44.64 o 
  -8   3  15       97.05      106.02     30.61 o 
  -7   3  15       89.19      141.16     33.09 o 
  -6   3  15        9.71       18.25     15.31 o 
  -5   3  15       19.87       20.97     16.42 o 
  -4   3  15     1262.63     1216.21     67.65 o 
  -3   3  15      399.85      418.31     45.67 o 
  -2   3  15       40.95       26.04     10.80 o 
  -1   3  15        4.38       -0.54      7.86 o 
   0   3  15      557.57      557.06     34.40 o 
   1   3  15      174.71      159.29     28.79 o 
   2   3  15     1240.48     1204.79     65.43 o 
   3   3  15       75.66      135.46     29.52 o 
   4   3  15      455.63      448.78     51.35 o 
   5   3  15      618.96      639.98     52.50 o 
   6   3  15      695.39      673.08     65.07 o 
   7   3  15      266.27      248.33     42.51 o 
   8   3  15      138.90      100.30     31.62 o 
   9   3  15        1.27       10.30     21.69 o 
  10   3  15       76.31       62.41     29.00 o 
 -10   4  15       27.03        9.24     30.60 o 
  -9   4  15       24.27        7.17     22.90 o 
  -8   4  15        1.82      -10.21     15.83 o 
  -7   4  15       40.72       20.56     33.03 o 
  -6   4  15       12.61       15.69     18.70 o 
  -5   4  15       32.00       33.45     18.51 o 
  -4   4  15        3.34        3.86     13.79 o 
  -3   4  15        7.96       13.79     14.49 o 
  -2   4  15      124.56      128.67     18.75 o 
  -1   4  15        1.60        1.95      9.26 o 
   0   4  15      455.68      427.10     36.96 o 
   1   4  15       91.09       72.18     21.45 o 
   2   4  15      187.57      127.97     27.62 o 
   3   4  15      353.82      395.96     48.25 o 
   4   4  15        1.63       -3.38     10.72 o 
   5   4  15        4.74        8.24     13.84 o 
   6   4  15       45.66       32.53     19.70 o 
   7   4  15        8.83        6.32     16.56 o 
   8   4  15       87.18       79.78     29.78 o 
   9   4  15       41.08       42.93     24.57 o 
  -9   5  15       28.38       33.48     26.86 o 
  -8   5  15      112.31      121.18     34.70 o 
  -7   5  15      338.93      291.03     48.09 o 
  -6   5  15      133.51      116.32     30.80 o 
  -5   5  15      558.19      564.82     60.39 o 
  -4   5  15      457.90      460.85     53.36 o 
  -3   5  15       92.47       81.49     25.20 o 
  -2   5  15      154.46      157.75     20.52 o 
  -1   5  15      111.40      115.25     21.19 o 
   0   5  15      409.31      477.60     62.73 o 
   1   5  15      692.52      642.30     50.77 o 
   2   5  15      266.05      267.89     45.00 o 
   3   5  15      678.26      633.79     53.26 o 
   4   5  15       30.44       56.82     21.80 o 
   5   5  15       72.33       63.23     23.49 o 
   6   5  15      254.44      250.29     43.37 o 
   7   5  15      174.18      155.24     36.95 o 
   8   5  15       51.44       40.55     23.29 o 
   9   5  15       70.81       97.74     48.06 o 
  -8   6  15        0.01       -9.71     19.26 o 
  -7   6  15        0.06       10.97     21.06 o 
  -6   6  15        1.51       19.59     20.05 o 
  -5   6  15       47.16       26.00     20.08 o 
  -4   6  15       19.73       18.37     16.69 o 
  -3   6  15        7.59        4.21     12.59 o 
  -2   6  15      158.20      173.13     27.62 o 
  -1   6  15       10.64       -4.25     10.06 o 
   0   6  15      250.96      259.66     31.76 o 
   1   6  15       10.46        7.69     14.38 o 
   2   6  15       51.82       24.30     18.77 o 
   3   6  15       13.75       11.53     15.05 o 
   4   6  15        2.74       -9.19     13.02 o 
   5   6  15       18.41       10.09     16.86 o 
   6   6  15       50.03       27.82     20.22 o 
   7   6  15       10.43       -9.22     15.97 o 
   8   6  15        7.69       -6.12     32.94 o 
  -7   7  15       49.16       48.00     25.55 o 
  -6   7  15      163.09      210.37     43.34 o 
  -5   7  15      266.43      290.23     47.22 o 
  -4   7  15      226.85      272.96     44.51 o 
  -3   7  15      280.73      237.34     41.22 o 
  -2   7  15      130.22      173.83     28.59 o 
  -1   7  15      156.81      177.01     24.91 o 
   0   7  15       79.20       98.88     22.02 o 
   1   7  15      334.63      389.33     51.21 o 
   2   7  15      147.27      126.20     31.51 o 
   3   7  15       70.55       53.91     23.55 o 
   4   7  15       18.07       18.05     18.52 o 
   5   7  15       10.51       24.76     19.87 o 
   6   7  15        1.34       -3.29     14.61 o 
  -6   8  15        0.35       -6.47     19.25 o 
  -5   8  15       11.32       21.10     20.72 o 
  -4   8  15       57.98       75.79     31.23 o 
  -3   8  15       83.08      100.46     30.37 o 
  -2   8  15        9.74       17.85     16.19 o 
  -1   8  15       77.08       75.65     20.60 o 
   0   8  15        5.47       14.33     17.88 o 
   1   8  15       50.09       56.69     25.60 o 
   2   8  15        0.02        8.80     17.87 o 
   3   8  15       31.85       22.73     21.33 o 
   4   8  15        0.01        3.89     15.50 o 
   5   8  15        9.14        9.38     18.68 o 
  -4   9  15      191.80      256.50     67.50 o 
  -3   9  15        0.86       -3.32     17.22 o 
  -2   9  15        1.08       -2.64     14.32 o 
  -1   9  15       98.57      119.70     23.96 o 
   0   9  15       33.43       40.64     19.80 o 
   1   9  15       54.32       32.15     23.99 o 
   2   9  15      287.44      240.33     45.28 o 
   3   9  15       54.13       60.12     36.18 o 
 -10   0  16      130.73       65.70     41.04 o 
  -9   0  16      324.36      322.96     52.65 o 
  -8   0  16      179.62      217.26     55.44 o 
  -7   0  16      361.15      487.81     76.32 o 
  -6   0  16      837.15      955.99     84.60 o 
  -5   0  16     1552.90     1698.32    106.92 o 
  -4   0  16      238.84      214.02     45.54 o 
  -3   0  16      553.77      558.73     59.40 o 
  -2   0  16      795.65      844.65     48.88 o 
  -1   0  16      903.25      888.13     70.74 o 
   0   0  16      773.67      844.21     72.54 o 
   1   0  16      570.29      573.67     62.28 o 
   2   0  16      548.39      616.87     66.96 o 
   3   0  16        3.61        4.32     18.90 o 
   4   0  16      420.28      434.89     70.38 o 
   5   0  16      126.96      104.22     38.52 o 
   6   0  16       24.88       12.42     23.22 o 
   8   0  16      394.16      302.58     67.14 o 
   9   0  16       86.90       58.30     28.16 o 
  10   0  16      140.14      127.08     36.06 o 
 -10   1  16        1.13       -9.29     19.01 o 
  -9   1  16       71.04       51.71     27.45 o 
  -8   1  16       93.10      101.08     31.41 o 
  -7   1  16       65.19       47.62     22.04 o 
  -6   1  16      222.23      203.20     36.22 o 
  -5   1  16       35.10       25.03     24.75 o 
  -4   1  16       10.26       13.72     11.02 o 
  -3   1  16      114.20      138.91     21.96 o 
  -2   1  16       13.55        9.40      7.91 o 
  -1   1  16       75.35       62.56     14.80 o 
   0   1  16        1.14        5.09      9.46 o 
   1   1  16       65.29       76.69     27.00 o 
   2   1  16      221.45      255.23     36.29 o 
   3   1  16       55.18       55.95     19.80 o 
   4   1  16      734.19      717.17     54.39 o 
   5   1  16       39.22       41.97     26.28 o 
   6   1  16       56.85       36.24     19.95 o 
   7   1  16        2.55        4.69     15.89 o 
   8   1  16       13.38       28.06     18.25 o 
   9   1  16        1.15        2.93     17.52 o 
  10   1  16        4.73        3.10     14.65 o 
 -10   2  16       44.95       46.35     27.24 o 
  -9   2  16      181.88      157.54     51.12 o 
  -8   2  16       71.41       90.65     30.61 o 
  -7   2  16       77.78       74.72     25.70 o 
  -6   2  16      100.36      103.53     28.09 o 
  -5   2  16        3.83       13.67     14.87 o 
  -4   2  16      437.22      401.82     46.51 o 
  -3   2  16     1029.55      911.49     56.67 o 
  -2   2  16     1047.55     1119.60     41.13 o 
  -1   2  16      797.11      814.41     40.56 o 
   0   2  16      129.43      160.78     22.87 o 
   1   2  16      534.49      487.09     45.84 o 
   2   2  16      283.89      320.16     70.20 o 
   3   2  16      249.40      247.78     43.11 o 
   4   2  16      810.08      856.59     59.80 o 
   5   2  16      307.45      250.91     58.59 o 
   6   2  16       89.15       81.04     26.15 o 
   7   2  16       34.89       20.47     20.11 o 
   8   2  16       90.23      111.84     32.42 o 
   9   2  16       65.72       68.32     33.84 o 
 -10   3  16       39.97       35.31     26.58 o 
  -9   3  16       13.72       25.05     24.81 o 
  -8   3  16       61.38       43.83     25.06 o 
  -7   3  16        0.61        0.10     16.38 o 
  -6   3  16       13.96       21.17     18.32 o 
  -5   3  16        0.89        6.58     14.27 o 
  -4   3  16        6.89       12.03     14.68 o 
  -3   3  16       66.77       46.84     19.32 o 
  -2   3  16        3.42        2.42      9.87 o 
  -1   3  16      109.48       85.57     23.11 o 
   0   3  16       46.46       39.08     13.91 o 
   1   3  16       60.32       39.36     16.46 o 
   2   3  16       36.38       34.12     16.67 o 
   3   3  16        4.72        4.49     13.55 o 
   4   3  16       31.66       40.68     19.36 o 
   5   3  16       76.64       52.97     21.91 o 
   6   3  16       47.45       23.95     19.01 o 
   7   3  16      244.31      282.76     59.13 o 
   8   3  16       29.11       26.35     21.82 o 
   9   3  16       62.24       48.16     25.43 o 
  -9   4  16       21.67       17.39     24.50 o 
  -8   4  16       59.18       74.07     27.78 o 
  -7   4  16      171.58      246.00     63.09 o 
  -6   4  16      252.34      237.87     42.21 o 
  -5   4  16      200.72      177.67     40.32 o 
  -4   4  16      138.68      196.35     35.85 o 
  -3   4  16      464.63      483.80     54.27 o 
  -2   4  16      103.86      104.92     21.23 o 
  -1   4  16       12.28        9.54     10.81 o 
   0   4  16        7.31       11.36     10.12 o 
   1   4  16      161.26      162.14     30.99 o 
   2   4  16     1129.80     1140.45     67.69 o 
   3   4  16      474.41      471.67     53.13 o 
   4   4  16       71.32       68.06     22.43 o 
   5   4  16      180.23      186.03     36.20 o 
   6   4  16      208.88      181.65     45.36 o 
   7   4  16      254.46      273.56     47.02 o 
   8   4  16       20.16       29.39     23.52 o 
   9   4  16      212.05      127.44     52.20 o 
  -8   5  16        0.14       -5.43     18.07 o 
  -7   5  16        0.04        0.64     17.27 o 
  -6   5  16        0.02        2.75     17.58 o 
  -5   5  16        1.89        2.64     16.04 o 
  -4   5  16       10.03       31.25     18.64 o 
  -3   5  16      143.96      116.82     28.97 o 
  -2   5  16      237.99      234.73     31.04 o 
  -1   5  16       48.79       47.84     16.27 o 
   0   5  16       69.31       57.57     16.72 o 
   1   5  16      112.73       94.71     25.88 o 
   2   5  16        0.06        2.83     13.15 o 
   3   5  16       33.64       30.38     21.51 o 
   4   5  16       49.53       27.91     20.17 o 
   5   5  16       45.24       40.78     20.69 o 
   6   5  16        0.17        0.81     15.35 o 
   7   5  16       12.84       21.85     21.67 o 
   8   5  16        6.69        6.76     20.04 o 
  -7   6  16      116.44      105.92     31.63 o 
  -6   6  16       41.77       25.82     23.01 o 
  -5   6  16      268.75      304.97     48.62 o 
  -4   6  16      314.29      328.00     47.53 o 
  -3   6  16      302.07      315.55     45.94 o 
  -2   6  16      135.66      159.07     26.24 o 
  -1   6  16       90.79       55.07     18.19 o 
   0   6  16      413.69      519.55     56.23 o 
   1   6  16      295.87      311.79     61.56 o 
   2   6  16      241.06      213.93     39.14 o 
   3   6  16      332.20      314.22     46.58 o 
   4   6  16      103.56      120.53     30.20 o 
   5   6  16        1.17       -0.93     15.12 o 
   6   6  16       25.95       39.47     23.33 o 
   7   6  16       24.02        8.53     19.53 o 
  -6   7  16       11.62       24.51     21.73 o 
  -5   7  16       15.11       37.73     21.96 o 
  -4   7  16        7.53        1.75     16.47 o 
  -3   7  16        0.57       -5.15     14.89 o 
  -2   7  16       18.33       21.77     15.36 o 
  -1   7  16        2.75        5.80     10.89 o 
   0   7  16       24.60       12.39     23.13 o 
   1   7  16       49.27       26.61     19.76 o 
   2   7  16       25.62       17.43     19.20 o 
   3   7  16        1.64       15.35     17.99 o 
   4   7  16        2.90        6.66     17.71 o 
   5   7  16        1.65        1.60     14.35 o 
  -5   8  16      108.30      135.36     51.12 o 
  -4   8  16      197.60      162.95     38.06 o 
  -3   8  16      253.10      247.38     44.95 o 
  -2   8  16      227.79      217.13     34.40 o 
  -1   8  16       69.94       68.75     22.56 o 
   0   8  16       63.82       67.15     26.59 o 
   1   8  16       14.39       10.55     18.04 o 
   2   8  16      122.86      151.14     37.75 o 
   3   8  16      239.10      310.50     51.71 o 
   4   8  16      120.52      177.82     38.69 o 
  -2   9  16        5.35        0.44     19.44 o 
  -1   9  16        3.71       17.10     20.08 o 
   0   9  16        0.77        2.18     15.89 o 
   1   9  16       19.04       18.82     21.62 o 
 -10   1  17        5.10        6.86     25.67 o 
  -9   1  17       14.26       21.56     22.80 o 
  -8   1  17      121.40      123.82     34.47 o 
  -7   1  17       91.38       76.45     26.60 o 
  -6   1  17       33.89       12.21     17.81 o 
  -5   1  17        3.19        5.44     13.81 o 
  -4   1  17       40.68       30.82     16.71 o 
  -3   1  17      316.40      316.53     40.68 o 
  -2   1  17     1225.30     1236.87     64.69 o 
  -1   1  17      567.07      599.16     36.16 o 
   0   1  17      516.33      619.79     36.79 o 
   1   1  17      330.14      331.74     59.49 o 
   2   1  17      240.96      233.13     37.00 o 
   3   1  17      277.58      296.11     42.41 o 
   4   1  17      257.98      294.09     43.83 o 
   5   1  17      427.62      462.93     55.30 o 
   6   1  17      256.72      314.21     47.84 o 
   7   1  17      147.39      150.64     36.46 o 
   8   1  17      139.69      131.20     40.23 o 
   9   1  17       25.71       48.60     32.58 o 
 -10   2  17        0.03       -9.36     34.02 o 
  -9   2  17        2.49        2.39     22.86 o 
  -8   2  17       16.50       32.31     22.19 o 
  -7   2  17       21.70       12.81     19.88 o 
  -6   2  17        1.50        2.61     16.57 o 
  -5   2  17       31.29        7.48     17.14 o 
  -4   2  17      226.62      233.08     38.09 o 
  -3   2  17        3.05       -2.21     11.71 o 
  -2   2  17      139.42      145.70     28.83 o 
  -1   2  17       92.02       77.24     17.15 o 
   0   2  17       15.59       11.52     10.66 o 
   1   2  17       76.35       69.59     21.74 o 
   2   2  17      112.91      102.12     26.34 o 
   3   2  17       25.43       11.61     15.27 o 
   4   2  17        1.27        3.25     14.30 o 
   5   2  17        9.81       -2.41     12.59 o 
   6   2  17        0.05       -1.28     14.34 o 
   7   2  17      157.33      129.62     59.67 o 
   8   2  17        2.86       -2.06     18.32 o 
   9   2  17        6.85      -10.13     17.62 o 
  -9   3  17       49.41       79.36     30.37 o 
  -8   3  17      120.65      151.42     56.61 o 
  -7   3  17      257.94      254.23     44.59 o 
  -6   3  17      105.77      148.73     33.80 o 
  -5   3  17      389.04      375.85     48.77 o 
  -4   3  17      268.00      295.33     48.15 o 
  -3   3  17      119.71       98.39     26.16 o 
  -2   3  17      180.18      251.38     40.23 o 
  -1   3  17      240.24      259.41     30.01 o 
   0   3  17      689.23      798.44     53.96 o 
   1   3  17      308.64      270.27     39.70 o 
   2   3  17       32.75       21.38     16.13 o 
   3   3  17     1006.53      969.63     64.80 o 
   4   3  17      890.48      899.63     64.43 o 
   5   3  17      262.82      318.42     48.07 o 
   6   3  17      300.68      278.37     44.86 o 
   7   3  17       36.47       62.23     28.14 o 
   8   3  17       28.76       20.45     21.61 o 
  -9   4  17        0.01        4.32     35.82 o 
  -8   4  17       45.65       49.90     25.53 o 
  -7   4  17        0.02       -7.60     15.01 o 
  -6   4  17        5.72        8.96     18.08 o 
  -5   4  17        3.10       -1.36     14.83 o 
  -4   4  17      176.71      146.01     31.55 o 
  -3   4  17       21.10       11.04     14.91 o 
  -2   4  17       46.04       32.56     15.06 o 
  -1   4  17      188.59      160.95     24.86 o 
   0   4  17       90.06       91.06     24.52 o 
   1   4  17       97.73       61.01     24.84 o 
   2   4  17        0.46        1.71     13.23 o 
   3   4  17       59.92       47.92     21.06 o 
   4   4  17       46.43       20.90     17.91 o 
   5   4  17        1.55        5.87     15.19 o 
   6   4  17        4.12        7.06     17.54 o 
   7   4  17        0.97       -4.15     17.35 o 
   8   4  17       63.86       35.73     25.98 o 
  -8   5  17      131.97      130.21     39.60 o 
  -7   5  17       92.59       64.42     27.31 o 
  -6   5  17      132.06      100.65     31.84 o 
  -5   5  17       41.39       59.44     25.06 o 
  -4   5  17      213.19      228.21     39.84 o 
  -3   5  17      199.30      202.44     42.84 o 
  -2   5  17      173.71      193.55     28.96 o 
  -1   5  17      449.86      522.73     41.92 o 
   0   5  17       40.79       50.38     20.27 o 
   1   5  17       20.08       21.78     17.35 o 
   2   5  17      604.88      680.81     56.58 o 
   3   5  17      253.38      292.31     45.25 o 
   4   5  17      188.65      203.40     39.39 o 
   5   5  17       49.98       51.44     22.10 o 
   6   5  17       39.13       15.44     18.64 o 
   7   5  17       26.42       21.90     20.34 o 
  -7   6  17       14.05       -2.06     20.24 o 
  -6   6  17        0.59       -5.21     17.07 o 
  -5   6  17       42.57       25.49     22.26 o 
  -4   6  17        1.12       12.43     19.28 o 
  -3   6  17        8.40       10.12     17.19 o 
  -2   6  17        2.03        2.85     12.91 o 
  -1   6  17        9.50       18.62     14.15 o 
   0   6  17       62.73       55.40     22.13 o 
   1   6  17       62.28       29.60     21.81 o 
   2   6  17       15.18       29.76     24.84 o 
   3   6  17        3.36       -3.51     13.10 o 
   4   6  17        2.20        6.22     15.38 o 
   5   6  17        0.50       -6.07     15.53 o 
   6   6  17        0.25        2.99     17.37 o 
  -6   7  17        2.40       16.38     31.86 o 
  -5   7  17        1.80       14.99     20.38 o 
  -4   7  17      129.66      102.64     29.39 o 
  -3   7  17      107.74       95.96     51.03 o 
  -2   7  17      194.49      190.79     31.37 o 
  -1   7  17      344.46      371.27     42.54 o 
   0   7  17       35.65       85.25     27.14 o 
   1   7  17       33.52        8.46     19.20 o 
   2   7  17      300.96      324.01     49.71 o 
   3   7  17      228.50      213.72     42.12 o 
   4   7  17       56.76       85.23     29.05 o 
   5   7  17       60.16       65.52     35.10 o 
  -4   8  17       16.04       49.32     34.56 o 
  -3   8  17        0.07       -4.10     17.44 o 
  -2   8  17        2.16        3.15     14.14 o 
  -1   8  17        3.57       13.28     18.81 o 
   0   8  17       15.88       11.50     20.02 o 
   1   8  17        0.00      -13.19     15.83 o 
   2   8  17       35.40       13.69     22.14 o 
   3   8  17        0.19        2.88     21.24 o 
  -9   0  18       71.45       30.24     36.18 o 
  -5   0  18      117.65      117.18     41.22 o 
  -4   0  18       78.33       58.68     29.16 o 
  -3   0  18      473.36      464.77     68.40 o 
  -2   0  18      533.44      559.45     63.18 o 
  -1   0  18      568.07      611.65     65.16 o 
   0   0  18       77.97      145.08     39.60 o 
   1   0  18        7.70        0.54     18.72 o 
   2   0  18       11.79       37.80     27.36 o 
   3   0  18      397.92      525.07     82.08 o 
   4   0  18        5.15       18.18     22.32 o 
   5   0  18      446.02      600.13     90.18 o 
   7   0  18      323.21      311.94     70.92 o 
  -9   1  18        0.79       -7.90     19.10 o 
  -8   1  18       83.05       40.11     24.64 o 
  -7   1  18      498.06      450.07     56.40 o 
  -6   1  18       18.74       13.30     18.20 o 
  -5   1  18       66.04       63.69     22.66 o 
  -4   1  18      211.48      225.27     36.65 o 
  -3   1  18        5.62        5.05     12.96 o 
  -2   1  18       67.95       75.08     22.12 o 
  -1   1  18      181.00      203.79     26.84 o 
   0   1  18       49.23       27.33     15.89 o 
   1   1  18      131.90      121.71     28.57 o 
   2   1  18       17.21       13.24     15.81 o 
   3   1  18       14.23       18.18     15.53 o 
   4   1  18       14.17       31.86     19.01 o 
   5   1  18        1.76        9.47     15.18 o 
   6   1  18        0.02       -0.60     15.59 o 
   7   1  18       53.27       49.35     25.11 o 
   8   1  18       28.50       49.26     25.01 o 
  -9   2  18       35.20       45.50     27.86 o 
  -8   2  18       30.77       20.71     22.78 o 
  -7   2  18       37.36       61.93     25.98 o 
  -6   2  18      112.87      126.97     32.45 o 
  -5   2  18      328.61      344.98     48.94 o 
  -4   2  18        4.35       24.58     17.78 o 
  -3   2  18       30.45       23.26     17.39 o 
  -2   2  18       67.84       47.52     20.11 o 
  -1   2  18      176.59      200.06     26.54 o 
   0   2  18      490.16      577.16     46.96 o 
   1   2  18      189.17      193.51     34.48 o 
   2   2  18      622.75      750.21     57.05 o 
   3   2  18      232.08      285.73     44.31 o 
   4   2  18      470.80      522.72     59.81 o 
   5   2  18      523.17      535.56     61.64 o 
   6   2  18      228.59      200.89     40.73 o 
   7   2  18      226.73      243.50     45.88 o 
   8   2  18        5.71       -9.71     16.63 o 
  -9   3  18        0.59       -2.16     34.56 o 
  -8   3  18        7.44        4.19     17.99 o 
  -7   3  18        1.66      -11.13     13.68 o 
  -6   3  18        4.86       -3.66     16.73 o 
  -5   3  18        4.28       -9.52     13.91 o 
  -4   3  18       33.27       44.82     21.33 o 
  -3   3  18       89.85       99.80     27.48 o 
  -2   3  18       24.63       18.88     16.56 o 
  -1   3  18        4.45       -1.74     10.01 o 
   0   3  18       30.60       22.85     15.84 o 
   1   3  18        0.02       -1.46     11.82 o 
   2   3  18       18.90       10.48     14.85 o 
   3   3  18       98.04      111.52     28.75 o 
   4   3  18        0.00       -9.77     13.25 o 
   5   3  18       18.19       23.80     18.15 o 
   6   3  18       23.30       42.53     20.54 o 
   7   3  18        5.26        0.08     17.33 o 
  -8   4  18       72.85       91.09     33.09 o 
  -7   4  18       89.67       89.80     30.15 o 
  -6   4  18       70.78       85.01     30.96 o 
  -5   4  18      123.48      160.30     36.40 o 
  -4   4  18      108.58      120.65     30.80 o 
  -3   4  18        8.69       -0.86     15.22 o 
  -2   4  18      152.72      162.69     33.37 o 
  -1   4  18      310.49      347.52     44.84 o 
   0   4  18      710.94      788.10     57.58 o 
   1   4  18      542.79      612.56     56.61 o 
   2   4  18       98.41       72.94     23.32 o 
   3   4  18      156.66      190.03     37.90 o 
   4   4  18      409.04      427.89     60.75 o 
   5   4  18      399.69      413.15     55.30 o 
   6   4  18      220.81      253.46     46.52 o 
   7   4  18       20.96       22.05     21.87 o 
  -7   5  18       55.70       25.33     24.05 o 
  -6   5  18        2.11       -7.51     18.41 o 
  -5   5  18        6.00        7.57     19.70 o 
  -4   5  18       54.36       64.17     26.60 o 
  -3   5  18      105.92       76.45     26.19 o 
  -2   5  18      139.63      153.99     34.13 o 
  -1   5  18       11.58        4.16     14.89 o 
   0   5  18       60.81       42.78     19.80 o 
   1   5  18       55.07       17.31     17.86 o 
   2   5  18       37.90       29.51     20.50 o 
   3   5  18       10.96       18.63     21.51 o 
   4   5  18        1.34       16.82     18.02 o 
   5   5  18       35.43        4.95     17.37 o 
   6   5  18        5.53        9.98     16.20 o 
  -6   6  18       47.55       60.24     29.51 o 
  -5   6  18       19.61       -4.44     18.45 o 
  -4   6  18       50.12       59.51     25.82 o 
  -3   6  18       82.61       71.19     26.34 o 
  -2   6  18      116.30      120.42     32.27 o 
  -1   6  18      211.57      197.98     39.19 o 
   0   6  18       97.89      145.17     32.71 o 
   1   6  18        1.23       -1.84     14.45 o 
   2   6  18       37.31       39.78     21.51 o 
   3   6  18       96.69       86.94     27.99 o 
   4   6  18       47.95       25.50     20.25 o 
   5   6  18       62.15       46.79     23.91 o 
  -5   7  18       19.32       52.02     34.02 o 
  -4   7  18        2.64        8.29     17.08 o 
  -3   7  18        9.89       15.94     17.68 o 
  -2   7  18        8.07       10.64     18.06 o 
  -1   7  18       62.57       59.77     26.12 o 
   0   7  18      108.56      138.04     33.52 o 
   1   7  18        4.46       -3.66     19.20 o 
   2   7  18       58.32       72.76     28.03 o 
   3   7  18        2.72       10.69     16.30 o 
   4   7  18        9.58       27.36     27.00 o 
  -1   8  18       11.45      -28.35     18.90 o 
   0   8  18        0.92       -1.05     17.91 o 
   1   8  18       48.87       67.26     27.07 o 
  -8   1  19       34.70       32.39     24.34 o 
  -7   1  19      229.35      270.28     51.30 o 
  -6   1  19      412.59      535.82     61.29 o 
  -5   1  19      277.88      330.33     48.10 o 
  -4   1  19      197.92      191.87     35.75 o 
  -3   1  19       24.38        0.55     13.42 o 
  -2   1  19      109.81      116.28     27.92 o 
  -1   1  19      166.20      157.30     53.37 o 
   0   1  19      286.31      285.95     62.37 o 
   1   1  19      295.12      359.83     47.34 o 
   2   1  19        6.62       -1.37     13.42 o 
   3   1  19       27.87       37.34     21.31 o 
   4   1  19       70.91       95.99     29.93 o 
   5   1  19        8.17        2.11     17.24 o 
   6   1  19      434.46      487.64     62.26 o 
   7   1  19      292.15      349.76     52.53 o 
  -8   2  19        2.59        0.43     20.18 o 
  -7   2  19       31.30       46.95     25.08 o 
  -6   2  19       24.47       30.67     20.37 o 
  -5   2  19        0.01        4.46     15.68 o 
  -4   2  19       32.55       29.63     33.66 o 
  -3   2  19       28.50       29.84     18.28 o 
  -2   2  19       29.11       40.50     19.98 o 
  -1   2  19       15.56       -1.17     13.24 o 
   0   2  19       97.17      107.46     28.71 o 
   1   2  19       27.55       26.56     17.73 o 
   2   2  19       22.40       11.42     14.66 o 
   3   2  19      163.81      183.23     37.07 o 
   4   2  19        0.61        5.73     15.74 o 
   5   2  19        0.45      -11.62     13.26 o 
   6   2  19        0.72        7.74     17.24 o 
   7   2  19       23.42       26.54     21.95 o 
  -8   3  19      147.19      147.67     38.22 o 
  -7   3  19       89.36       93.82     33.08 o 
  -6   3  19      105.39      120.70     35.10 o 
  -5   3  19      139.92      156.11     36.15 o 
  -4   3  19      167.40      213.09     39.83 o 
  -3   3  19       68.79       59.89     23.21 o 
  -2   3  19       43.75       42.34     20.36 o 
  -1   3  19      242.72      261.90     55.98 o 
   0   3  19      338.08      368.51     47.28 o 
   1   3  19      464.18      457.00     59.49 o 
   2   3  19      402.07      427.19     53.34 o 
   3   3  19      103.24      121.64     30.58 o 
   4   3  19      160.52      188.02     37.92 o 
   5   3  19      119.16      151.96     35.37 o 
   6   3  19       98.98      111.43     32.52 o 
   7   3  19       85.87       48.27     25.14 o 
  -7   4  19        2.51       -8.81     17.91 o 
  -6   4  19       27.14       21.50     23.16 o 
  -5   4  19        9.99       10.91     19.03 o 
  -4   4  19       24.43       25.28     20.29 o 
  -3   4  19       12.42        1.04     14.47 o 
  -2   4  19        1.46        8.72     16.97 o 
  -1   4  19       28.61       44.10     29.52 o 
   0   4  19       19.35       12.09     16.42 o 
   1   4  19       57.34       24.12     25.56 o 
   2   4  19        0.03        2.93     14.53 o 
   3   4  19        7.82       -1.49     14.82 o 
   4   4  19       54.68       33.53     21.47 o 
   5   4  19       14.63       11.50     19.44 o 
   6   4  19        5.95        8.81     16.76 o 
  -6   5  19       15.73       14.66     23.48 o 
  -5   5  19       70.86       77.86     29.39 o 
  -4   5  19      139.12      167.57     37.60 o 
  -3   5  19       37.70       89.03     28.28 o 
  -2   5  19        6.43       -1.67     16.79 o 
  -1   5  19       68.74       96.48     41.04 o 
   0   5  19      276.10      349.24     48.74 o 
   1   5  19      246.63      257.30     51.57 o 
   2   5  19       34.95       40.13     22.83 o 
   3   5  19       34.48       25.46     19.76 o 
   4   5  19       10.04        9.70     17.72 o 
   5   5  19       98.63      106.86     31.66 o 
  -5   6  19       34.37       25.38     23.66 o 
  -4   6  19       15.40       25.70     22.46 o 
  -3   6  19        0.02       -5.37     17.09 o 
  -2   6  19        0.01       -5.87     16.50 o 
  -1   6  19        0.15       -4.59     16.27 o 
   0   6  19       25.86       34.14     21.93 o 
   1   6  19       18.53       17.30     19.58 o 
   2   6  19       37.32        8.15     20.61 o 
   3   6  19        0.34       -1.98     16.03 o 
   4   6  19       16.77       -7.99     15.00 o 
  -3   7  19      135.61      136.44     49.32 o 
  -2   7  19       94.35       86.94     39.06 o 
  -1   7  19      102.25      100.20     31.12 o 
   0   7  19       12.02       26.28     29.70 o 
   1   7  19        2.44        0.88     18.20 o 
   2   7  19      182.70      178.70     40.54 o 
  -7   0  20        2.62        2.16     23.58 o 
   5   0  20      109.37      112.68     46.62 o 
   6   0  20       67.03       33.12     30.78 o 
  -7   1  20       16.65       14.94     27.18 o 
  -6   1  20        9.49        3.58     20.18 o 
  -5   1  20       28.97       37.55     22.03 o 
  -4   1  20        0.12       -4.28     14.94 o 
  -3   1  20        7.06       -5.19     14.74 o 
  -2   1  20       41.21       40.37     20.72 o 
   0   1  20       26.45       17.54     18.00 o 
   1   1  20       89.34       64.26     31.05 o 
   2   1  20       18.86        7.76     16.34 o 
   3   1  20       16.41       21.79     19.45 o 
   4   1  20       38.10       26.15     21.88 o 
   5   1  20       22.05       42.18     25.93 o 
   6   1  20       73.25      109.60     35.73 o 
  -7   2  20      172.14      191.92     41.09 o 
  -6   2  20      667.54      842.95     68.60 o 
  -5   2  20      258.21      283.74     47.24 o 
  -4   2  20      134.99      200.84     38.61 o 
  -3   2  20       68.59       59.03     23.35 o 
  -2   2  20       92.24       96.03     27.05 o 
   0   2  20      310.95      389.38     72.18 o 
   1   2  20      354.94      402.86     52.12 o 
   2   2  20      386.99      357.22     49.89 o 
   3   2  20      145.03      165.78     37.67 o 
   4   2  20        4.35       -3.12     17.73 o 
   5   2  20      179.29      187.54     40.44 o 
   6   2  20       95.02      106.43     42.12 o 
  -7   3  20        5.23       -9.75     18.94 o 
  -6   3  20       14.12      -11.31     18.48 o 
  -5   3  20        7.00        8.67     20.28 o 
  -4   3  20        7.54        9.37     18.04 o 
  -3   3  20       15.67       -0.18     15.62 o 
  -2   3  20       68.86       55.56     23.84 o 
   0   3  20        0.52       -5.67     13.42 o 
   1   3  20       11.20        7.73     14.42 o 
   2   3  20       60.76       47.98     22.04 o 
   3   3  20       82.17       47.26     23.18 o 
   4   3  20        3.52        0.44     17.39 o 
   5   3  20        4.17       12.04     16.47 o 
   6   3  20       34.38       20.34     18.90 o 
  -6   4  20      135.50      131.33     35.38 o 
  -5   4  20      175.27      150.32     38.04 o 
  -4   4  20      236.77      269.77     49.68 o 
  -3   4  20      153.15      153.05     37.35 o 
  -2   4  20      140.02      173.87     36.87 o 
   0   4  20      203.69      271.92     43.49 o 
   1   4  20       36.78       14.30     17.11 o 
   2   4  20      338.08      372.84     52.32 o 
   3   4  20      134.64      110.28     32.26 o 
   4   4  20       23.08        2.64     16.22 o 
   5   4  20        6.22       12.13     17.41 o 
  -5   5  20        0.28        2.78     20.07 o 
  -4   5  20       28.54       68.25     27.05 o 
  -3   5  20        0.35       -6.31     18.51 o 
  -2   5  20       24.01       14.58     29.52 o 
  -1   5  20       90.02      142.02     48.78 o 
   0   5  20       21.37       13.32     28.44 o 
   1   5  20        1.70        9.83     17.37 o 
   2   5  20       88.85       88.96     30.66 o 
   3   5  20        0.57       -3.92     15.65 o 
   4   5  20        7.90       16.55     19.02 o 
  -4   6  20      118.86      164.34     53.46 o 
  -3   6  20      102.30      113.53     33.84 o 
  -2   6  20      181.17      228.06     65.34 o 
  -1   6  20        1.98       -2.16     24.48 o 
   0   6  20       16.21       25.20     31.68 o 
   1   6  20      282.96      291.10     48.34 o 
   2   6  20      100.25      110.77     31.33 o 
   3   6  20      106.33       91.08     43.38 o 
  -7   1  21       46.79       70.92     42.48 o 
  -6   1  21       21.16       42.48     35.82 o 
  -5   1  21       34.05       71.64     39.24 o 
  -4   1  21      178.32      218.16     57.42 o 
  -3   1  21      229.47      270.46     42.64 o 
  -2   1  21       53.17       69.93     24.69 o 
  -1   1  21       27.82       19.08     25.92 o 
   0   1  21       68.33       78.59     25.71 o 
   1   1  21      148.62      183.07     37.73 o 
   2   1  21      126.57      144.25     34.54 o 
   3   1  21       70.27       32.36     23.20 o 
   4   1  21      334.30      356.70     54.86 o 
   5   1  21       46.43       55.38     25.51 o 
  -6   2  21        1.93       -1.18     19.61 o 
  -5   2  21       10.54       -1.49     19.02 o 
  -4   2  21        9.36       17.94     19.68 o 
  -3   2  21        4.26       -7.21     14.53 o 
  -2   2  21      128.19      101.70     43.56 o 
  -1   2  21      124.29      188.82     51.66 o 
   0   2  21        1.66        6.30     25.20 o 
   1   2  21        1.59       -6.76     16.43 o 
   2   2  21       29.03       27.02     21.57 o 
   3   2  21        0.03        7.38     19.79 o 
   4   2  21        0.18       -9.03     17.42 o 
   5   2  21       33.47       23.70     20.66 o 
  -6   3  21       90.22       90.23     32.37 o 
  -5   3  21       92.62       64.08     30.19 o 
  -4   3  21      135.63      158.09     36.23 o 
  -3   3  21      196.32      238.11     42.70 o 
  -2   3  21      119.53      116.46     47.34 o 
  -1   3  21      376.84      410.41     77.40 o 
   0   3  21      361.69      455.95     80.28 o 
   1   3  21      433.80      539.06     97.38 o 
   2   3  21      353.90      399.67     54.31 o 
   3   3  21      369.03      431.30     58.35 o 
   4   3  21      104.09       98.71     31.33 o 
   5   3  21       32.03        1.98     21.96 o 
  -5   4  21        0.30      -13.88     17.95 o 
  -4   4  21        6.00       14.04     20.00 o 
  -3   4  21        3.92        8.65     20.43 o 
  -2   4  21       13.42        4.32     30.24 o 
  -1   4  21        2.20        1.98     22.14 o 
   0   4  21        5.06       20.70     28.98 o 
   1   4  21        0.01       -0.03     16.78 o 
   2   4  21        9.01        0.15     16.53 o 
   3   4  21       55.29       48.66     24.11 o 
   4   4  21       27.12       33.79     21.96 o 
  -4   5  21       71.84       88.38     43.20 o 
  -3   5  21       91.37       85.72     40.59 o 
  -2   5  21      268.89      261.18     67.50 o 
  -1   5  21      273.80      244.98     64.80 o 
   0   5  21       67.17       32.04     35.10 o 
   1   5  21        4.66       22.03     21.47 o 
   2   5  21      127.27      121.48     34.33 o 
   3   5  21      256.22      283.25     50.40 o 
  -6   0  22      259.87      330.48     74.16 o 
  -5   0  22       35.51       35.28     30.96 o 
  -4   0  22       63.64       90.72     41.04 o 
  -3   0  22        3.61       28.62     28.62 o 
   1   0  22      140.73      198.54     57.06 o 
   2   0  22      237.11      270.90     67.14 o 
   3   0  22      253.62      433.63     86.58 o 
   4   0  22       15.06       -2.70     23.40 o 
  -6   1  22       13.43       -3.96     27.18 o 
  -5   1  22        2.73        5.58     25.56 o 
  -4   1  22        1.64        2.16     25.74 o 
  -3   1  22        0.09       13.32     26.82 o 
   1   1  22        1.43        2.42     18.58 o 
   2   1  22        1.44       -3.22     19.05 o 
   3   1  22        1.33       14.74     21.70 o 
   4   1  22        0.37        5.81     15.33 o 
  -5   2  22       10.20       32.05     24.59 o 
  -4   2  22       19.59       30.49     23.05 o 
  -3   2  22      125.95       90.43     29.59 o 
  -2   2  22      236.54      193.68     56.52 o 
  -1   2  22       61.77       73.98     39.42 o 
   1   2  22       65.47       89.07     30.47 o 
   2   2  22       30.15       23.06     22.50 o 
   3   2  22       61.78       72.33     31.77 o 
   4   2  22      131.46      185.71     62.01 o 
  -4   3  22       38.23       30.09     21.21 o 
  -3   3  22        5.03       -0.36     26.10 o 
  -2   3  22       76.42       79.02     39.78 o 
  -1   3  22        0.54      -12.78     25.20 o 
   1   3  22        0.87        2.06     20.52 o 
   2   3  22       17.29        6.42     17.24 o 
   3   3  22        9.91        6.58     17.70 o 
  -3   4  22        6.77       -5.94     26.28 o 
  -2   4  22      168.82      186.30     59.58 o 
  -1   4  22      311.39      412.75     83.52 o 
   1   4  22      105.39      110.81     32.77 o 
   2   4  22       38.84       22.36     18.73 o 
  -4   1  23       81.40       77.76     42.48 o 
   1   1  23      133.74      182.03     40.41 o 
   2   1  23      103.80       85.85     33.57 o 
   3   1  23       91.49      121.86     35.81 o 
  -3   2  23       13.95       33.84     37.80 o 
  -2   2  23        1.84        4.68     27.36 o 
  -1   2  23        1.63       -4.86     27.18 o 
   1   2  23        9.22        4.32     30.42 o 
   2   2  23        0.33        2.82     18.83 o 
  -2   3  23      134.94      185.94     57.06 o 
  -1   3  23       87.64       55.98     37.80 o 
   1   3  23       18.25        7.92     30.06 o 
                                                 
